# Supplementary material for: The Synthesis of a Large Stokes-Shift Dye and Intercalation into the Nanochannels of Zeolite L
Source: Materials (Basel). 2024 Nov 20;17(22):5669. doi: 10.3390/ma17225669 (PMC11595820; doi:10.3390/ma17225669)
Supplement: Supplementary file 1 [file materials-17-05669-s001.zip]

Archive with 2 entries (2 files):
- V16_Publikation_Stokes-Shift_ESI_MDPI_final.pdf
- ZHAW2101_X1.cif
