# Supplementary material for: The Synthesis of a Large Stokes-Shift Dye and Intercalation into the Nanochannels of Zeolite L
Source: Materials (Basel). 2024 Nov 20;17(22):5669. doi: 10.3390/ma17225669 (PMC11595820; doi:10.3390/ma17225669)
Supplement: Supplementary file 1 [file materials-17-05669-s001.zip › ZHAW2101_X1.cif]

data_zhaw2101_x1
_audit_creation_date               2021-06-11
_audit_creation_method
;
Olex2 1.3
(compiled 2020.07.31 svn.rc2a77460 for OlexSys, GUI svn.r6145)
;
_shelx_SHELXL_version_number       '2018/3'
_audit_contact_author_address      ?
_audit_contact_author_email        ?
_audit_contact_author_name         ''
_audit_contact_author_phone        ?
_publ_contact_author_id_orcid      ?
_publ_section_references
;
Dolomanov, O.V., Bourhis, L.J., Gildea, R.J, Howard, J.A.K. & Puschmann, H.
 (2009), J. Appl. Cryst. 42, 339-341.

Sheldrick, G.M. (2008). Acta Cryst. A64, 112-122.

Sheldrick, G.M. (2015). Acta Cryst. A71, 3-8.
;
_chemical_name_common              ?
_chemical_name_systematic          ?
_chemical_formula_moiety           'C18 H8 N4 O6 S'
_chemical_formula_sum              'C18 H8 N4 O6 S'
_chemical_formula_weight           408.34
_chemical_melting_point            ?
_chemical_oxdiff_formula           'C18 H8 N4 O6 S1'
loop_
  _atom_type_symbol
  _atom_type_description
  _atom_type_scat_dispersion_real
  _atom_type_scat_dispersion_imag
  _atom_type_scat_source
 'C' 'C' 0.0181 0.0091 'International Tables Vol C Tables 4.2.6.8 and 6.1.1.4'
 'H' 'H' 0.0000 0.0000 'International Tables Vol C Tables 4.2.6.8 and 6.1.1.4'
 'N' 'N' 0.0311 0.0180 'International Tables Vol C Tables 4.2.6.8 and 6.1.1.4'
 'O' 'O' 0.0492 0.0322 'International Tables Vol C Tables 4.2.6.8 and 6.1.1.4'
 'S' 'S' 0.3331 0.5567 'International Tables Vol C Tables 4.2.6.8 and 6.1.1.4'

_shelx_space_group_comment
;
The symmetry employed for this shelxl refinement is uniquely defined
by the following loop, which should always be used as a source of
symmetry information in preference to the above space-group names.
They are only intended as comments.
;
_space_group_crystal_system        'monoclinic'
_space_group_IT_number             14
_space_group_name_H-M_alt          'P 1 21/n 1'
_space_group_name_Hall             '-P 2yn'
loop_
  _space_group_symop_operation_xyz
 'x, y, z'
 '-x+1/2, y+1/2, -z+1/2'
 '-x, -y, -z'
 'x-1/2, -y-1/2, z-1/2'

_cell_length_a                     5.39080(10)
_cell_length_b                     12.8779(2)
_cell_length_c                     23.8023(3)
_cell_angle_alpha                  90
_cell_angle_beta                   92.8190(10)
_cell_angle_gamma                  90
_cell_volume                       1650.41(5)
_cell_formula_units_Z              4
_cell_measurement_reflns_used      8124
_cell_measurement_temperature      160.15
_cell_measurement_theta_max        76.1670
_cell_measurement_theta_min        3.8850
_cell_oxdiff_angle_alpha           89.998(2)
_cell_oxdiff_angle_beta            92.8238(19)
_cell_oxdiff_angle_gamma           90.002(2)
_cell_oxdiff_length_a              5.39135(11)
_cell_oxdiff_length_b              12.8777(3)
_cell_oxdiff_length_c              23.8005(6)
_cell_oxdiff_measurement_reflns_used  8124
_cell_oxdiff_volume                1650.42(7)
_shelx_estimated_absorpt_T_max     ?
_shelx_estimated_absorpt_T_min     ?
_exptl_absorpt_coefficient_mu      2.208
_exptl_absorpt_correction_T_max    1.00000
_exptl_absorpt_correction_T_min    0.85296
_exptl_absorpt_correction_type     multi-scan
_exptl_absorpt_process_details
;
CrysAlisPro 1.171.41.108a (Rigaku Oxford Diffraction, 2021)
Empirical absorption correction using spherical harmonics,
implemented in SCALE3 ABSPACK scaling algorithm.
;
_exptl_absorpt_special_details     ?
_exptl_crystal_colour              'colourless'
_exptl_crystal_density_diffrn      1.643
_exptl_crystal_density_meas        ?
_exptl_crystal_density_method      ?
_exptl_crystal_description         'rectangular plate'
_exptl_crystal_F_000               832
loop_
  _exptl_crystal_face_index_h
  _exptl_crystal_face_index_k
  _exptl_crystal_face_index_l
  _exptl_crystal_face_perp_dist
 0 -2 1 0.0179
 0 2 -1 0.0319
 -2 1 -1 0.0827
 2 0 1 0.1243
 0 0 1 0.0277
 0 0 -1 0.0164
 0 6 11 0.0357
 0 -6 -11 0.0151

_exptl_crystal_size_max            0.221
_exptl_crystal_size_mid            0.056
_exptl_crystal_size_min            0.044
loop_
  _exptl_oxdiff_crystal_face_indexfrac_h
  _exptl_oxdiff_crystal_face_indexfrac_k
  _exptl_oxdiff_crystal_face_indexfrac_l
  _exptl_oxdiff_crystal_face_x
  _exptl_oxdiff_crystal_face_y
  _exptl_oxdiff_crystal_face_z
 -0.0007 -1.9984 0.9997 0.0453 0.2379 0.0519
 0.0007 1.9984 -0.9997 -0.0453 -0.2379 -0.0519
 -1.9983 1.0058 -1.0097 -0.0612 -0.2503 0.5319
 1.9987 -0.0064 1.0096 0.0098 0.1461 -0.5599
 0.0000 0.0003 0.9996 -0.0575 0.0295 -0.0042
 -0.0000 -0.0003 -0.9996 0.0575 -0.0295 0.0042
 0.0026 5.9998 10.9952 -0.9414 -0.3013 -0.2141
 -0.0026 -5.9998 -10.9952 0.9414 0.3013 0.2141

_exptl_transmission_factor_max     ?
_exptl_transmission_factor_min     ?
_diffrn_reflns_av_R_equivalents    0.0212
_diffrn_reflns_av_unetI/netI       0.0165
_diffrn_reflns_Laue_measured_fraction_full  0.998
_diffrn_reflns_Laue_measured_fraction_max  0.994
_diffrn_reflns_limit_h_max         4
_diffrn_reflns_limit_h_min         -6
_diffrn_reflns_limit_k_max         16
_diffrn_reflns_limit_k_min         -16
_diffrn_reflns_limit_l_max         29
_diffrn_reflns_limit_l_min         -29
_diffrn_reflns_number              15979
_diffrn_reflns_point_group_measured_fraction_full  0.998
_diffrn_reflns_point_group_measured_fraction_max  0.994
_diffrn_reflns_theta_full          67.684
_diffrn_reflns_theta_max           76.565
_diffrn_reflns_theta_min           3.719
_diffrn_ambient_environment        N~2~
_diffrn_ambient_temperature        160.15
_diffrn_detector                   'CCD plate'
_diffrn_detector_area_resol_mean   10.3801
_diffrn_detector_type              Atlas
_diffrn_measured_fraction_theta_full  0.998
_diffrn_measured_fraction_theta_max  0.994
_diffrn_measurement_details
;
List of Runs (angles in degrees, time in seconds):

  # Type    Start    End  Width  t~exp~   \w     \q     \k     \f   Frames
--------------------------------------------------------------------------
  1  \w    -29.00  34.00   1.00    6.25    --  -40.89  37.00 -30.00   63
  2  \w    -66.00  33.00   1.00    6.25    --  -40.89  37.00-120.00   99
  3  \w      9.00  45.00   1.00    6.25    --   40.89  67.00 -71.85   36
  4  \w     26.00  57.00   1.00    6.25    --   40.89  57.00-120.00   31
  5  \w     42.00  67.00   1.00    6.25    --   40.89 -57.00-150.00   25
  6  \w     81.00 113.00   1.00    6.25    --   40.89  57.00-120.00   32
  7  \w    120.00 145.00   1.00   25.00    --  113.00  61.00 150.00   25
  8  \w     93.00 119.00   1.00   25.00    --  113.00  61.00 150.00   26
  9  \w     83.00 139.00   1.00   25.00    --  113.00  30.00 120.00   56
 10  \w     78.00 122.00   1.00   25.00    --  113.00 -30.00 -60.00   44
 11  \w     39.00  69.00   1.00   25.00    --  113.00 -45.00 120.00   30
 12  \w    109.00 135.00   1.00   25.00    --  113.00 -45.00 120.00   26
 13  \w    123.00 176.00   1.00   25.00    --  113.00  45.00 120.00   53
 14  \w     37.00  66.00   1.00   25.00    --  113.00 -30.00 -60.00   29
 15  \w     39.00  76.00   1.00   25.00    --  113.00 -61.00-120.00   37
 16  \w     95.00 121.00   1.00   25.00    --  113.00 -45.00 -30.00   26
 17  \w     46.00  85.00   1.00   25.00    --  113.00 -45.00 -30.00   39
 18  \w     39.00 139.00   1.00   25.00    --  113.00 -61.00  90.00  100
 19  \w     57.00  82.00   1.00   25.00    --  113.00 -69.00 110.49   25
 20  \w     85.00 112.00   1.00   25.00    --  113.00 -70.00 128.24   27
 21  \w    137.00 162.00   1.00   25.00    --  113.00  45.00-180.00   25
 22  \w     58.00 112.00   1.00   25.00    --  113.00 -70.00-175.44   54
 23  \w     87.00 118.00   1.00   25.00    --  113.00 -70.00-133.77   31
 24  \w    118.00 143.00   1.00   25.00    --  113.00 -30.00  90.00   25
 25  \w     68.00  94.00   1.00   25.00    --  113.00 -30.00 150.00   26
 26  \w     44.00 134.00   1.00   25.00    --  113.00 -61.00 -60.00   90
 27  \w    -21.00  21.00   1.00    6.25    --  -40.89  57.00 -90.00   42
 28  \w    -65.00  32.00   1.00    6.25    --  -40.89  37.00  60.00   97
 29  \w    -65.00 -38.00   1.00    6.25    --  -40.89  57.00 -90.00   27
 30  \w     35.00  61.00   1.00    6.25    --   40.89  37.00 -30.00   26
 31  \w     15.00  58.00   1.00    6.25    --   40.89  37.00 120.00   43
 32  \w     73.00  99.00   1.00    6.25    --   40.89  37.00-150.00   26
 33  \w     92.00 117.00   1.00    6.25    --   40.89  37.00 -30.00   25
 34  \w     36.00 117.00   1.00   25.00    --  113.00 -15.00 -60.00   81
 35  \w    117.00 142.00   1.00   25.00    --  113.00 -67.00  68.91   25
 36  \w     67.00 128.00   1.00   25.00    --  113.00 -70.00  15.25   61
 37  \w    114.00 140.00   1.00   25.00    --  113.00 -15.00-150.00   26
 38  \w     57.00  87.00   1.00   25.00    --  113.00 -45.00  90.00   30
 39  \w     59.00  86.00   1.00   25.00    --  113.00 -70.00 -15.91   27
 40  \w     39.00  77.00   1.00   25.00    --  113.00 -15.00 120.00   38
 41  \w     70.00  96.00   1.00   25.00    --  113.00 -15.00-150.00   26
 42  \w     30.00  60.00   1.00   25.00    --  113.00 -15.00-150.00   30
 43  \w     74.00  99.00   1.00   25.00    --  113.00 -70.00  76.84   25
;
_diffrn_measurement_device         'four-circle diffractometer'
_diffrn_measurement_device_type    'SuperNova, Dual, Cu at home/near, Atlas'
_diffrn_measurement_method         '\w scans'
_diffrn_orient_matrix_type        
 'CrysAlisPro convention (1999,Acta A55,543-557)'
_diffrn_orient_matrix_UB_11        0.0338182000
_diffrn_orient_matrix_UB_12        -0.0514574000
_diffrn_orient_matrix_UB_13        -0.0575526000
_diffrn_orient_matrix_UB_21        0.0578556000
_diffrn_orient_matrix_UB_22        -0.1043161000
_diffrn_orient_matrix_UB_23        0.0295034000
_diffrn_orient_matrix_UB_31        -0.2781350000
_diffrn_orient_matrix_UB_32        -0.0279589000
_diffrn_orient_matrix_UB_33        -0.0041448000
_diffrn_radiation_monochromator    mirror
_diffrn_radiation_probe            x-ray
_diffrn_radiation_type             CuK\a
_diffrn_radiation_wavelength       1.54184
_diffrn_source                     'micro-focus sealed X-ray tube'
_diffrn_source_type                'SuperNova (Cu) X-ray Source'
_reflns_Friedel_coverage           0.000
_reflns_Friedel_fraction_full      .
_reflns_Friedel_fraction_max       .
_reflns_number_gt                  3045
_reflns_number_total               3449
_reflns_odcompleteness_completeness  92.42
_reflns_odcompleteness_iscentric   1
_reflns_odcompleteness_theta       86.18
_reflns_special_details
;
 Reflections were merged by SHELXL according to the crystal
 class for the calculation of statistics and refinement.
 
 _reflns_Friedel_fraction is defined as the number of unique
 Friedel pairs measured divided by the number that would be
 possible theoretically, ignoring centric projections and
 systematic absences.
;
_reflns_threshold_expression       'I > 2\s(I)'
_computing_cell_refinement         'CrysAlisPro 1.171.41.108a (Rigaku OD, 2021)'
_computing_data_collection         'CrysAlisPro 1.171.41.108a (Rigaku OD, 2021)'
_computing_data_reduction          'CrysAlisPro 1.171.41.108a (Rigaku OD, 2021)'
_computing_molecular_graphics      'Olex2 1.3 (Dolomanov et al., 2009)'
_computing_publication_material    'Olex2 1.3 (Dolomanov et al., 2009)'
_computing_structure_refinement    'XL  (Sheldrick, 2008)'
_computing_structure_solution      'SHELXT 2018/2 (Sheldrick, 2018)'
_refine_diff_density_max           0.280
_refine_diff_density_min           -0.211
_refine_diff_density_rms           0.045
_refine_ls_extinction_coef         .
_refine_ls_extinction_method       none
_refine_ls_goodness_of_fit_ref     1.032
_refine_ls_hydrogen_treatment      refall
_refine_ls_matrix_type             full
_refine_ls_number_parameters       294
_refine_ls_number_reflns           3449
_refine_ls_number_restraints       0
_refine_ls_R_factor_all            0.0348
_refine_ls_R_factor_gt             0.0295
_refine_ls_restrained_S_all        1.032
_refine_ls_shift/su_max            0.001
_refine_ls_shift/su_mean           0.000
_refine_ls_structure_factor_coef   Fsqd
_refine_ls_weighting_details      
 'w=1/[\s^2^(Fo^2^)+(0.0431P)^2^+0.6102P] where P=(Fo^2^+2Fc^2^)/3'
_refine_ls_weighting_scheme        calc
_refine_ls_wR_factor_gt            0.0760
_refine_ls_wR_factor_ref           0.0797
_refine_special_details            ?
_olex2_refinement_description
;
;
_atom_sites_solution_hydrogens     difmap
_atom_sites_solution_primary       dual
_atom_sites_solution_secondary     ?
loop_
  _atom_site_label
  _atom_site_type_symbol
  _atom_site_fract_x
  _atom_site_fract_y
  _atom_site_fract_z
  _atom_site_U_iso_or_equiv
  _atom_site_adp_type
  _atom_site_occupancy
  _atom_site_site_symmetry_order
  _atom_site_calc_flag
  _atom_site_refinement_flags_posn
  _atom_site_refinement_flags_adp
  _atom_site_refinement_flags_occupancy
  _atom_site_disorder_assembly
  _atom_site_disorder_group
 S1 S 0.35256(6) 0.61878(3) 0.37517(2) 0.02188(10) Uani 1 1 d . . . . .
 O1 O 0.61370(18) 0.66923(7) 0.22519(4) 0.0225(2) Uani 1 1 d . . . . .
 O2 O 0.6214(2) 0.66163(9) 0.01191(4) 0.0322(2) Uani 1 1 d . . . . .
 O3 O 0.2858(2) 0.57693(9) -0.01151(4) 0.0319(2) Uani 1 1 d . . . . .
 O4 O 0.62109(18) 0.68821(7) 0.52852(4) 0.0219(2) Uani 1 1 d . . . . .
 N1 N 0.2827(2) 0.57683(9) 0.25212(5) 0.0223(2) Uani 1 1 d . . . . .
 N2 N 0.2803(2) 0.59968(9) 0.49655(5) 0.0212(2) Uani 1 1 d . . . . .
 N24 N 0.4491(2) 0.63470(9) 0.72769(5) 0.0223(2) Uani 1 1 d . . . . .
 N27 N 0.4354(2) 0.61282(9) 0.02378(5) 0.0244(3) Uani 1 1 d . . . . .
 O5 O 0.6349(2) 0.68360(9) 0.74352(4) 0.0329(2) Uani 1 1 d . . . . .
 O6 O 0.3075(2) 0.59332(8) 0.75976(4) 0.0294(2) Uani 1 1 d . . . . .
 C1 C 0.5487(3) 0.66950(10) 0.42728(5) 0.0204(3) Uani 1 1 d . . . . .
 C2 C 0.7519(3) 0.71760(11) 0.40633(6) 0.0229(3) Uani 1 1 d . . . . .
 H2 H 0.877(3) 0.7501(14) 0.4298(7) 0.027(4) Uiso 1 1 d . . . . .
 C3 C 0.7490(3) 0.71266(11) 0.34702(5) 0.0228(3) Uani 1 1 d . . . . .
 H3 H 0.874(3) 0.7428(14) 0.3254(7) 0.025(4) Uiso 1 1 d . . . . .
 C4 C 0.5452(3) 0.66084(10) 0.32466(5) 0.0204(3) Uani 1 1 d . . . . .
 C5 C 0.4730(3) 0.63386(10) 0.26733(5) 0.0213(3) Uani 1 1 d . . . . .
 C6 C 0.4931(2) 0.62975(10) 0.17748(5) 0.0201(3) Uani 1 1 d . . . . .
 C7 C 0.5529(3) 0.64415(10) 0.12239(5) 0.0208(3) Uani 1 1 d . . . . .
 H7 H 0.690(3) 0.6849(13) 0.1115(7) 0.021(4) Uiso 1 1 d . . . . .
 C8 C 0.3896(3) 0.59692(10) 0.08356(5) 0.0222(3) Uani 1 1 d . . . . .
 C9 C 0.1852(3) 0.53753(12) 0.09746(6) 0.0270(3) Uani 1 1 d . . . . .
 H9 H 0.078(4) 0.5043(15) 0.0688(8) 0.038(5) Uiso 1 1 d . . . . .
 C10 C 0.1325(3) 0.52422(12) 0.15361(6) 0.0279(3) Uani 1 1 d . . . . .
 H10 H -0.002(3) 0.4831(14) 0.1647(8) 0.026(4) Uiso 1 1 d . . . . .
 C11 C 0.2893(3) 0.57261(10) 0.19384(6) 0.0220(3) Uani 1 1 d . . . . .
 C12 C 0.4766(3) 0.65136(10) 0.48406(5) 0.0214(3) Uani 1 1 d . . . . .
 C13 C 0.4962(2) 0.65492(10) 0.57466(5) 0.0188(3) Uani 1 1 d . . . . .
 C14 C 0.5596(2) 0.66896(10) 0.63096(5) 0.0200(3) Uani 1 1 d . . . . .
 H14 H 0.704(3) 0.7041(14) 0.6450(7) 0.028(4) Uiso 1 1 d . . . . .
 C15 C 0.3931(3) 0.62484(10) 0.66688(5) 0.0193(3) Uani 1 1 d . . . . .
 C16 C 0.1785(3) 0.57089(10) 0.64896(6) 0.0213(3) Uani 1 1 d . . . . .
 H16 H 0.074(3) 0.5420(14) 0.6758(8) 0.028(4) Uiso 1 1 d . . . . .
 C17 C 0.1228(3) 0.55819(11) 0.59200(6) 0.0221(3) Uani 1 1 d . . . . .
 H17 H -0.019(3) 0.5196(14) 0.5789(8) 0.030(5) Uiso 1 1 d . . . . .
 C18 C 0.2860(2) 0.60083(10) 0.55485(5) 0.0196(3) Uani 1 1 d . . . . .

loop_
  _atom_site_aniso_label
  _atom_site_aniso_U_11
  _atom_site_aniso_U_22
  _atom_site_aniso_U_33
  _atom_site_aniso_U_23
  _atom_site_aniso_U_13
  _atom_site_aniso_U_12
 S1 0.02044(17) 0.02859(18) 0.01666(16) -0.00002(11) 0.00155(11) -0.00376(12)
 O1 0.0247(5) 0.0274(5) 0.0153(4) -0.0003(4) -0.0005(3) -0.0032(4)
 O2 0.0406(6) 0.0344(6) 0.0218(5) 0.0008(4) 0.0049(4) -0.0059(5)
 O3 0.0413(6) 0.0343(6) 0.0194(5) -0.0035(4) -0.0073(4) 0.0007(5)
 O4 0.0233(5) 0.0266(5) 0.0158(4) 0.0003(4) 0.0033(3) -0.0046(4)
 N1 0.0240(6) 0.0255(6) 0.0173(5) 0.0010(4) -0.0003(4) -0.0006(4)
 N2 0.0221(6) 0.0258(5) 0.0157(5) -0.0004(4) 0.0022(4) -0.0019(4)
 N24 0.0281(6) 0.0216(5) 0.0173(5) -0.0008(4) 0.0013(4) 0.0023(5)
 N27 0.0331(7) 0.0223(6) 0.0176(6) -0.0009(4) -0.0005(5) 0.0036(5)
 O5 0.0387(6) 0.0373(6) 0.0221(5) -0.0037(4) -0.0037(4) -0.0098(5)
 O6 0.0363(6) 0.0344(5) 0.0181(5) 0.0023(4) 0.0069(4) -0.0010(4)
 C1 0.0221(6) 0.0224(6) 0.0168(6) -0.0009(5) 0.0011(5) 0.0003(5)
 C2 0.0249(7) 0.0257(7) 0.0181(6) -0.0006(5) 0.0011(5) -0.0043(5)
 C3 0.0247(7) 0.0262(7) 0.0176(6) 0.0033(5) 0.0032(5) -0.0023(5)
 C4 0.0240(7) 0.0214(6) 0.0158(6) 0.0020(5) 0.0020(5) 0.0018(5)
 C5 0.0244(7) 0.0223(6) 0.0171(6) 0.0026(5) 0.0002(5) 0.0039(5)
 C6 0.0210(6) 0.0211(6) 0.0178(6) -0.0006(5) -0.0025(5) 0.0015(5)
 C7 0.0220(7) 0.0213(6) 0.0191(6) 0.0007(5) 0.0008(5) 0.0000(5)
 C8 0.0267(7) 0.0230(6) 0.0167(6) -0.0008(5) -0.0005(5) 0.0030(5)
 C9 0.0282(7) 0.0305(7) 0.0218(7) -0.0028(5) -0.0044(5) -0.0043(6)
 C10 0.0262(7) 0.0319(7) 0.0254(7) -0.0001(6) -0.0003(5) -0.0072(6)
 C11 0.0234(7) 0.0242(6) 0.0183(6) 0.0010(5) 0.0001(5) 0.0011(5)
 C12 0.0243(7) 0.0225(6) 0.0176(6) -0.0004(5) 0.0026(5) 0.0016(5)
 C13 0.0192(6) 0.0203(6) 0.0170(6) 0.0008(5) 0.0042(5) -0.0004(5)
 C14 0.0198(6) 0.0204(6) 0.0197(6) -0.0015(5) 0.0001(5) -0.0024(5)
 C15 0.0237(7) 0.0198(6) 0.0145(6) -0.0008(5) 0.0014(5) 0.0027(5)
 C16 0.0206(6) 0.0243(6) 0.0193(6) 0.0017(5) 0.0040(5) -0.0004(5)
 C17 0.0199(6) 0.0254(6) 0.0209(6) -0.0004(5) 0.0010(5) -0.0035(5)
 C18 0.0205(6) 0.0223(6) 0.0162(6) -0.0005(5) 0.0018(5) 0.0001(5)

_geom_special_details
;
 All esds (except the esd in the dihedral angle between two l.s. planes)
 are estimated using the full covariance matrix.  The cell esds are taken
 into account individually in the estimation of esds in distances, angles
 and torsion angles; correlations between esds in cell parameters are only
 used when they are defined by crystal symmetry.  An approximate (isotropic)
 treatment of cell esds is used for estimating esds involving l.s. planes.
;
loop_
  _geom_bond_atom_site_label_1
  _geom_bond_atom_site_label_2
  _geom_bond_distance
  _geom_bond_site_symmetry_2
  _geom_bond_publ_flag
 S1 C1 1.7188(14) . ?
 S1 C4 1.7148(13) . ?
 O1 C5 1.3653(16) . ?
 O1 C6 1.3777(16) . ?
 O2 N27 1.2280(17) . ?
 O3 N27 1.2260(16) . ?
 O4 C12 1.3679(16) . ?
 O4 C13 1.3840(15) . ?
 N1 C5 1.2983(18) . ?
 N1 C11 1.3903(17) . ?
 N2 C12 1.2970(18) . ?
 N2 C18 1.3865(16) . ?
 N24 O5 1.2269(16) . ?
 N24 O6 1.2275(16) . ?
 N24 C15 1.4694(16) . ?
 N27 C8 1.4704(17) . ?
 C1 C2 1.3733(19) . ?
 C1 C12 1.4436(17) . ?
 C2 H2 0.951(18) . ?
 C2 C3 1.4124(18) . ?
 C3 H3 0.952(18) . ?
 C3 C4 1.370(2) . ?
 C4 C5 1.4432(18) . ?
 C6 C7 1.3782(18) . ?
 C6 C11 1.3936(19) . ?
 C7 H7 0.955(17) . ?
 C7 C8 1.3856(19) . ?
 C8 C9 1.394(2) . ?
 C9 H9 0.97(2) . ?
 C9 C10 1.391(2) . ?
 C10 H10 0.945(18) . ?
 C10 C11 1.393(2) . ?
 C13 C14 1.3784(18) . ?
 C13 C18 1.3926(19) . ?
 C14 H14 0.949(19) . ?
 C14 C15 1.3908(18) . ?
 C15 C16 1.3983(19) . ?
 C16 H16 0.948(19) . ?
 C16 C17 1.3838(19) . ?
 C17 H17 0.951(19) . ?
 C17 C18 1.3908(18) . ?

loop_
  _geom_angle_atom_site_label_1
  _geom_angle_atom_site_label_2
  _geom_angle_atom_site_label_3
  _geom_angle
  _geom_angle_site_symmetry_1
  _geom_angle_site_symmetry_3
  _geom_angle_publ_flag
 C4 S1 C1 90.78(6) . . ?
 C5 O1 C6 103.04(10) . . ?
 C12 O4 C13 103.04(10) . . ?
 C5 N1 C11 103.99(11) . . ?
 C12 N2 C18 104.22(11) . . ?
 O5 N24 O6 123.72(12) . . ?
 O5 N24 C15 118.16(11) . . ?
 O6 N24 C15 118.13(12) . . ?
 O2 N27 C8 118.16(12) . . ?
 O3 N27 O2 123.53(12) . . ?
 O3 N27 C8 118.31(12) . . ?
 C2 C1 S1 112.50(10) . . ?
 C2 C1 C12 132.02(13) . . ?
 C12 C1 S1 115.44(10) . . ?
 C1 C2 H2 122.7(11) . . ?
 C1 C2 C3 111.88(12) . . ?
 C3 C2 H2 125.4(11) . . ?
 C2 C3 H3 123.3(11) . . ?
 C4 C3 C2 112.31(12) . . ?
 C4 C3 H3 124.4(10) . . ?
 C3 C4 S1 112.53(10) . . ?
 C3 C4 C5 131.19(12) . . ?
 C5 C4 S1 116.25(10) . . ?
 O1 C5 C4 118.71(12) . . ?
 N1 C5 O1 116.35(12) . . ?
 N1 C5 C4 124.94(13) . . ?
 O1 C6 C7 127.70(12) . . ?
 O1 C6 C11 108.13(11) . . ?
 C7 C6 C11 124.16(13) . . ?
 C6 C7 H7 123.6(10) . . ?
 C6 C7 C8 113.88(12) . . ?
 C8 C7 H7 122.5(10) . . ?
 C7 C8 N27 116.93(12) . . ?
 C7 C8 C9 124.48(13) . . ?
 C9 C8 N27 118.58(12) . . ?
 C8 C9 H9 121.6(12) . . ?
 C10 C9 C8 119.79(13) . . ?
 C10 C9 H9 118.6(12) . . ?
 C9 C10 H10 122.2(11) . . ?
 C9 C10 C11 117.38(13) . . ?
 C11 C10 H10 120.4(11) . . ?
 N1 C11 C6 108.50(12) . . ?
 N1 C11 C10 131.22(13) . . ?
 C10 C11 C6 120.28(13) . . ?
 O4 C12 C1 119.92(12) . . ?
 N2 C12 O4 116.15(11) . . ?
 N2 C12 C1 123.92(13) . . ?
 O4 C13 C18 107.80(11) . . ?
 C14 C13 O4 128.60(12) . . ?
 C14 C13 C18 123.60(12) . . ?
 C13 C14 H14 124.5(11) . . ?
 C13 C14 C15 114.05(12) . . ?
 C15 C14 H14 121.5(11) . . ?
 C14 C15 N24 117.57(12) . . ?
 C14 C15 C16 124.39(12) . . ?
 C16 C15 N24 118.04(12) . . ?
 C15 C16 H16 120.1(11) . . ?
 C17 C16 C15 119.60(12) . . ?
 C17 C16 H16 120.3(11) . . ?
 C16 C17 H17 121.1(11) . . ?
 C16 C17 C18 117.56(13) . . ?
 C18 C17 H17 121.3(11) . . ?
 N2 C18 C13 108.78(11) . . ?
 N2 C18 C17 130.42(12) . . ?
 C17 C18 C13 120.80(12) . . ?

loop_
  _geom_torsion_atom_site_label_1
  _geom_torsion_atom_site_label_2
  _geom_torsion_atom_site_label_3
  _geom_torsion_atom_site_label_4
  _geom_torsion
  _geom_torsion_site_symmetry_1
  _geom_torsion_site_symmetry_2
  _geom_torsion_site_symmetry_3
  _geom_torsion_site_symmetry_4
  _geom_torsion_publ_flag
 S1 C1 C2 C3 -0.35(16) . . . . ?
 S1 C1 C12 O4 179.71(10) . . . . ?
 S1 C1 C12 N2 0.79(18) . . . . ?
 S1 C4 C5 O1 177.16(9) . . . . ?
 S1 C4 C5 N1 -3.49(18) . . . . ?
 O1 C6 C7 C8 -177.85(12) . . . . ?
 O1 C6 C11 N1 0.17(15) . . . . ?
 O1 C6 C11 C10 179.60(12) . . . . ?
 O2 N27 C8 C7 3.93(18) . . . . ?
 O2 N27 C8 C9 -177.07(13) . . . . ?
 O3 N27 C8 C7 -175.90(12) . . . . ?
 O3 N27 C8 C9 3.10(19) . . . . ?
 O4 C13 C14 C15 -179.68(12) . . . . ?
 O4 C13 C18 N2 0.40(15) . . . . ?
 O4 C13 C18 C17 -179.78(12) . . . . ?
 N24 C15 C16 C17 -178.63(12) . . . . ?
 N27 C8 C9 C10 -177.79(13) . . . . ?
 O5 N24 C15 C14 2.03(18) . . . . ?
 O5 N24 C15 C16 -178.71(12) . . . . ?
 O6 N24 C15 C14 -177.81(12) . . . . ?
 O6 N24 C15 C16 1.46(18) . . . . ?
 C1 S1 C4 C3 -0.79(11) . . . . ?
 C1 S1 C4 C5 177.33(11) . . . . ?
 C1 C2 C3 C4 -0.25(18) . . . . ?
 C2 C1 C12 O4 2.1(2) . . . . ?
 C2 C1 C12 N2 -176.79(15) . . . . ?
 C2 C3 C4 S1 0.75(16) . . . . ?
 C2 C3 C4 C5 -177.02(14) . . . . ?
 C3 C4 C5 O1 -5.1(2) . . . . ?
 C3 C4 C5 N1 174.21(14) . . . . ?
 C4 S1 C1 C2 0.65(11) . . . . ?
 C4 S1 C1 C12 -177.41(11) . . . . ?
 C5 O1 C6 C7 178.09(13) . . . . ?
 C5 O1 C6 C11 -0.47(14) . . . . ?
 C5 N1 C11 C6 0.23(15) . . . . ?
 C5 N1 C11 C10 -179.11(15) . . . . ?
 C6 O1 C5 N1 0.68(15) . . . . ?
 C6 O1 C5 C4 -179.91(12) . . . . ?
 C6 C7 C8 N27 177.38(11) . . . . ?
 C6 C7 C8 C9 -1.6(2) . . . . ?
 C7 C6 C11 N1 -178.45(13) . . . . ?
 C7 C6 C11 C10 1.0(2) . . . . ?
 C7 C8 C9 C10 1.1(2) . . . . ?
 C8 C9 C10 C11 0.4(2) . . . . ?
 C9 C10 C11 N1 177.86(14) . . . . ?
 C9 C10 C11 C6 -1.4(2) . . . . ?
 C11 N1 C5 O1 -0.58(15) . . . . ?
 C11 N1 C5 C4 -179.94(13) . . . . ?
 C11 C6 C7 C8 0.5(2) . . . . ?
 C12 O4 C13 C14 179.14(13) . . . . ?
 C12 O4 C13 C18 -0.14(14) . . . . ?
 C12 N2 C18 C13 -0.50(15) . . . . ?
 C12 N2 C18 C17 179.71(14) . . . . ?
 C12 C1 C2 C3 177.28(14) . . . . ?
 C13 O4 C12 N2 -0.20(15) . . . . ?
 C13 O4 C12 C1 -179.19(12) . . . . ?
 C13 C14 C15 N24 178.98(11) . . . . ?
 C13 C14 C15 C16 -0.23(19) . . . . ?
 C14 C13 C18 N2 -178.92(12) . . . . ?
 C14 C13 C18 C17 0.9(2) . . . . ?
 C14 C15 C16 C17 0.6(2) . . . . ?
 C15 C16 C17 C18 -0.2(2) . . . . ?
 C16 C17 C18 N2 179.27(13) . . . . ?
 C16 C17 C18 C13 -0.5(2) . . . . ?
 C18 N2 C12 O4 0.44(16) . . . . ?
 C18 N2 C12 C1 179.39(13) . . . . ?
 C18 C13 C14 C15 -0.50(19) . . . . ?

_shelx_res_file
;
TITL zhaw2101_x1.res in P2(1)/n
    zhaw2101_x1.res
    created by SHELXL-2018/3 at 13:11:18 on 11-Jun-2021
REM Old TITL ZHAW2101_X1_auto in P2(1)/n
REM SHELXT solution in P2(1)/n: R1 0.092, Rweak 0.012, Alpha 0.020
REM <I/s> 0.520 for 158 systematic absences, Orientation as input
REM Formula found by SHELXT: C15 N1 O5 Cl
CELL 1.54184 5.3908 12.8779 23.8023 90 92.819 90
ZERR 4 0.0001 0.0002 0.0003 0 0.001 0
LATT 1
SYMM 0.5-X,0.5+Y,0.5-Z
SFAC C H N O S
UNIT 72 32 16 24 4

L.S. 4
PLAN  5
TEMP -113
CONF
MORE -1
BOND $H
fmap 2
acta
REM <olex2.extras>
REM <HklSrc "%.\\ZHAW2101_X1.hkl">
REM </olex2.extras>

WGHT    0.043100    0.610200
FVAR       0.36272
S1    5    0.352557    0.618784    0.375174    11.00000    0.02044    0.02859 =
         0.01666   -0.00002    0.00155   -0.00376
O1    4    0.613703    0.669234    0.225188    11.00000    0.02467    0.02742 =
         0.01531   -0.00027   -0.00054   -0.00317
O2    4    0.621410    0.661627    0.011911    11.00000    0.04065    0.03437 =
         0.02185    0.00082    0.00495   -0.00592
O3    4    0.285810    0.576926   -0.011511    11.00000    0.04125    0.03429 =
         0.01942   -0.00352   -0.00733    0.00065
O4    4    0.621092    0.688212    0.528524    11.00000    0.02331    0.02665 =
         0.01583    0.00025    0.00330   -0.00464
N1    3    0.282723    0.576830    0.252117    11.00000    0.02399    0.02553 =
         0.01732    0.00102   -0.00032   -0.00064
N2    3    0.280254    0.599683    0.496552    11.00000    0.02209    0.02583 =
         0.01569   -0.00044    0.00218   -0.00190
N24   3    0.449082    0.634696    0.727686    11.00000    0.02809    0.02159 =
         0.01733   -0.00083    0.00130    0.00225
N27   3    0.435405    0.612825    0.023778    11.00000    0.03308    0.02235 =
         0.01759   -0.00095   -0.00049    0.00359
O5    4    0.634927    0.683597    0.743519    11.00000    0.03872    0.03731 =
         0.02210   -0.00366   -0.00369   -0.00982
O6    4    0.307499    0.593319    0.759762    11.00000    0.03629    0.03435 =
         0.01815    0.00229    0.00688   -0.00103
C1    1    0.548714    0.669501    0.427283    11.00000    0.02211    0.02242 =
         0.01677   -0.00093    0.00111    0.00034
C2    1    0.751903    0.717600    0.406330    11.00000    0.02489    0.02568 =
         0.01807   -0.00059    0.00115   -0.00432
H2    2    0.877073    0.750079    0.429790    11.00000    0.02708
C3    1    0.748955    0.712660    0.347020    11.00000    0.02469    0.02618 =
         0.01761    0.00334    0.00322   -0.00234
H3    2    0.874241    0.742830    0.325390    11.00000    0.02508
C4    1    0.545232    0.660842    0.324663    11.00000    0.02403    0.02142 =
         0.01580    0.00204    0.00202    0.00178
C5    1    0.472965    0.633855    0.267326    11.00000    0.02438    0.02227 =
         0.01708    0.00258    0.00021    0.00392
C6    1    0.493106    0.629750    0.177483    11.00000    0.02100    0.02112 =
         0.01777   -0.00063   -0.00250    0.00150
C7    1    0.552932    0.644149    0.122392    11.00000    0.02203    0.02126 =
         0.01908    0.00069    0.00082    0.00001
H7    2    0.690402    0.684932    0.111504    11.00000    0.02086
C8    1    0.389560    0.596921    0.083555    11.00000    0.02670    0.02298 =
         0.01670   -0.00078   -0.00050    0.00299
C9    1    0.185177    0.537530    0.097456    11.00000    0.02819    0.03047 =
         0.02177   -0.00279   -0.00438   -0.00428
H9    2    0.078313    0.504310    0.068846    11.00000    0.03774
C10   1    0.132497    0.524219    0.153608    11.00000    0.02615    0.03189 =
         0.02543   -0.00008   -0.00032   -0.00719
H10   2   -0.002006    0.483137    0.164685    11.00000    0.02618
C11   1    0.289314    0.572607    0.193842    11.00000    0.02342    0.02415 =
         0.01828    0.00100    0.00009    0.00105
C12   1    0.476570    0.651360    0.484059    11.00000    0.02428    0.02247 =
         0.01764   -0.00040    0.00265    0.00157
C13   1    0.496232    0.654918    0.574659    11.00000    0.01924    0.02029 =
         0.01705    0.00084    0.00419   -0.00037
C14   1    0.559578    0.668956    0.630959    11.00000    0.01980    0.02039 =
         0.01975   -0.00146    0.00005   -0.00235
H14   2    0.704389    0.704059    0.645035    11.00000    0.02771
C15   1    0.393134    0.624839    0.666877    11.00000    0.02365    0.01984 =
         0.01452   -0.00085    0.00144    0.00266
C16   1    0.178454    0.570895    0.648962    11.00000    0.02059    0.02430 =
         0.01928    0.00173    0.00405   -0.00036
H16   2    0.073724    0.541988    0.675752    11.00000    0.02838
C17   1    0.122772    0.558193    0.592001    11.00000    0.01990    0.02538 =
         0.02093   -0.00035    0.00095   -0.00350
H17   2   -0.018874    0.519641    0.578858    11.00000    0.02961
C18   1    0.286006    0.600833    0.554848    11.00000    0.02050    0.02230 =
         0.01616   -0.00051    0.00177    0.00014
HKLF 4


REM  zhaw2101_x1.res in P2(1)/n
REM wR2 = 0.079731, GooF = S = 1.03179, Restrained GooF = 1.03179 for all data
REM R1 = 0.029489 for 3045 Fo > 4sig(Fo) and 0.034757 for all 3449 data
REM 294 parameters refined using 0 restraints

END

WGHT      0.0431      0.6102

REM Highest difference peak  0.280,  deepest hole -0.211,  1-sigma level  0.045
Q1    1   0.3887  0.6221  0.5689  11.00000  0.05    0.28
Q2    1   0.5272  0.6645  0.4539  11.00000  0.05    0.26
Q3    1   0.3770  0.6012  0.1813  11.00000  0.05    0.26
Q4    1   0.5340  0.6430  0.2992  11.00000  0.05    0.25
Q5    1   0.6273  0.7144  0.4184  11.00000  0.05    0.23
;
_shelx_res_checksum                88724
_shelx_hkl_file
;
   0   0  -1    0.02    0.12
   0   0   1    0.12    0.12
   0   0  -2    0.33    0.25
   0   0   2    0.46    0.25
   0   0  -3    0.11    0.38
   0   0   3    0.12    0.35
   0   0   4  284.81    4.12
   0   0  -4  285.63    4.12
   0   0  -5   -0.23    0.66
   0   0   5    0.16    0.59
   0   0  -6    5.39    0.86
   0   0   6    6.25    0.92
   0   0  -7    0.05    0.76
   0   0   7    0.58    0.76
   0   0   8 2973.43   27.85
   0   0  -8 2982.49   27.96
   0   0  -9    0.51    0.78
   0   0   9   -0.15    0.71
   0   0  10   45.12    2.40
   0   0 -10   42.62    2.35
   0   0 -11    0.70    0.87
   0   0  11   -0.52    0.84
   0   0  12 1178.19   15.76
   0   0 -12 1184.77   16.03
   0   0 -13    0.21    0.87
   0   0  13    0.16    0.77
   0   0  13   -0.46    0.91
   0   0 -14    2.06    1.14
   0   0  14    2.05    0.92
   0   0  14    2.60    1.10
   0   0 -15    0.14    0.93
   0   0  15   -0.24    0.90
   0   0  15    0.68    0.82
   0   0  16  100.36    5.20
   0   0  16  108.42    4.79
   0   0 -16  101.59    4.80
   0   0 -17    1.12    1.06
   0   0  17    0.31    1.03
   0   0  17    0.70    0.87
   0   0 -18   32.08    2.99
   0   0 -18   30.75    3.01
   0   0  18   34.02    3.41
   0   0 -19    0.02    0.60
   0   0 -19   -0.91    1.40
   0   0 -19    0.03    0.70
   0   0 -19   -0.33    0.77
   0   0  19   -0.62    1.17
   0   0 -20  225.83    4.62
   0   0 -20  234.38    8.78
   0   0 -20  223.90    4.91
   0   0  20  233.41    9.28
   0   0 -20  229.15    4.89
   0   0 -21    0.01    0.75
   0   0 -21   -0.05    0.66
   0   0 -21    0.67    0.81
   0   0 -22    0.77    0.83
   0   0 -22    0.34    0.66
   0   0 -22    0.34    0.79
   0   0 -23   -1.11    0.79
   0   0 -23    0.01    0.63
   0   0 -23    0.44    0.77
   0   0 -24   20.24    1.48
   0   0 -24   19.55    1.31
   0   0 -24   20.36    1.50
   0   0 -25    0.00    0.57
   0   0 -25    0.75    0.71
   0   0 -26    1.06    0.70
   0   0 -27   -0.18    0.46
   0   0 -27    0.23    0.59
   0   0 -28  155.84    2.73
   0   0 -28  164.62    3.08
   0   0 -29    0.31    0.31
   0   0 -29    0.37    0.39
   0  -1   0    0.13    0.13
   0   1   0    0.26    0.20
   0   1   1  220.95    2.40
   0   1  -1  223.19    2.62
   0  -1  -1  217.80    2.51
   0   1   2  204.11    2.87
   0   1  -2  208.89    2.81
   0   1   2  207.97    2.85
   0  -1  -2  207.02    2.99
   0  -1   2  203.22    2.75
   0  -1  -2  205.88    2.52
   0  -1   2  201.15    2.76
   0   1  -2  202.39    2.65
   0   1   3  142.94    2.57
   0  -1   3  143.78    2.66
   0   1   3  140.04    2.50
   0   1  -3  144.57    2.63
   0  -1  -3  146.55    2.63
   0  -1   3  139.01    2.44
   0   1   3  144.65    2.17
   0   1  -3  140.11    2.38
   0   1  -4    1.32    0.63
   0  -1   4    1.23    0.59
   0  -1  -4    1.42    0.66
   0   1   4    1.10    0.54
   0   1   4    1.40    0.56
   0  -1   4    1.96    0.64
   0  -1  -5  373.44    5.42
   0   1  -5  367.37    5.47
   0   1   5  370.15    5.53
   0   1   5  368.95    5.32
   0  -1   5  367.97    5.51
   0   1  -6  619.31    8.08
   0  -1  -6  608.11    7.99
   0   1   6  620.22    7.89
   0  -1   6  606.47    8.06
   0   1   7   14.21    1.28
   0  -1  -7   12.28    1.25
   0   1  -7   12.16    1.21
   0   1   7   12.28    1.17
   0  -1   7   11.77    1.25
   0   1   8    5.85    1.02
   0  -1  -8    4.80    0.95
   0   1  -8    4.74    1.01
   0   1   8    6.53    1.02
   0  -1   8    5.24    0.97
   0   1  -9   21.72    1.70
   0  -1  -9   24.34    1.79
   0   1   9   24.52    1.80
   0  -1   9   24.45    1.75
   0   1   9   24.65    1.71
   0  -1 -10  114.45    3.90
   0   1 -10  120.66    3.97
   0   1  10  120.21    4.14
   0  -1  10  120.56    3.94
   0   1  10  112.69    3.73
   0   1 -11  273.04    6.49
   0  -1 -11  274.83    6.51
   0   1  11  279.55    6.84
   0  -1  11  267.92    6.38
   0   1  11  282.96    6.40
   0   1  12    2.19    1.12
   0  -1 -12    0.38    0.91
   0   1 -12    1.73    1.03
   0   1  12    0.03    0.76
   0  -1  12    1.54    0.82
   0   1  13   10.85    1.66
   0   1 -13    9.93    1.53
   0  -1 -13    9.48    1.53
   0   1  13    9.38    1.40
   0  -1  13   10.95    1.59
   0  -1 -14   79.20    3.92
   0   1 -14   73.28    3.78
   0   1  14   80.96    4.25
   0   1  14   80.27    3.81
   0  -1  14   77.76    3.83
   0   1 -15   41.26    3.04
   0  -1 -15   39.10    2.95
   0   1  15   36.51    3.10
   0  -1  15   40.86    2.95
   0   1  15   42.44    2.90
   0  -1  16   -0.48    1.06
   0   1  16    0.88    1.19
   0  -1 -16   -0.17    0.97
   0   1 -16    0.73    0.90
   0   1  16    0.51    0.88
   0   1 -17   74.75    4.43
   0   1  17   72.25    4.03
   0  -1 -17   78.83    4.53
   0   1  17   84.22    5.05
   0  -1  17   77.73    4.80
   0  -1 -18    4.70    1.54
   0   1 -18    2.93    1.32
   0   1  18    3.38    1.44
   0  -1  18    5.53    1.59
   0  -1 -18    5.82    0.93
   0   1 -19    7.99    1.05
   0  -1 -19    8.26    1.05
   0  -1 -19   10.08    2.15
   0   1 -19    8.06    1.11
   0   1 -19   10.38    1.82
   0  -1  19    9.12    1.85
   0   1  19    7.98    2.04
   0   1 -19    9.14    0.99
   0  -1 -19    8.89    1.03
   0   1 -19    9.48    1.13
   0  -1 -19   10.60    1.16
   0  -1 -20    9.65    2.13
   0  -1 -20    9.74    1.11
   0   1 -20    8.87    1.02
   0  -1  20    7.47    1.82
   0   1  20   10.05    2.22
   0  -1 -20   11.48    2.14
   0   1 -20   10.81    2.14
   0   1 -20    9.67    1.27
   0  -1 -20    8.37    1.13
   0   1 -20    9.20    1.16
   0  -1 -20    8.22    1.07
   0   1 -21   15.18    1.26
   0  -1 -21   16.92    1.35
   0  -1 -21   18.18    1.52
   0   1 -21   16.10    1.44
   0  -1 -21   17.85    1.45
   0   1 -21   15.91    1.42
   0   1 -22    2.44    0.74
   0  -1 -22    2.62    0.81
   0  -1 -22    2.71    0.94
   0   1 -22    3.12    0.92
   0   1 -22    1.49    0.81
   0  -1 -22    2.30    0.93
   0   1 -23   51.70    2.10
   0  -1 -23   50.68    2.11
   0   1 -23   53.32    2.33
   0  -1 -23   50.24    2.23
   0   1 -23   49.22    2.25
   0   1 -24    0.17    0.59
   0  -1 -24    0.01    0.64
   0   1 -24   -0.33    0.78
   0  -1 -24   -1.26    0.88
   0   1 -24   -0.50    0.76
   0   1 -25   19.49    1.23
   0   1 -25   21.08    1.47
   0   1 -25   20.27    1.43
   0  -1 -25   17.53    1.36
   0   1 -26   51.43    2.02
   0  -1 -26   51.13    1.99
   0  -1 -26   49.00    1.82
   0  -1 -27    5.76    0.77
   0   1 -27    7.40    0.90
   0   1 -27    6.95    0.71
   0  -1 -27    7.10    0.76
   0   1 -28   -0.17    0.51
   0  -1 -28    0.40    0.48
   0  -1 -28    0.81    0.47
   0   1 -28    0.20    0.38
   0  -1 -29    3.24    0.50
   0  -1 -29    1.93    0.39
   0  -1 -29    3.27    0.50
   0   1 -29    2.20    0.47
   0  -1 -29    2.40    0.45
   0   2   0   13.83    0.99
   0  -2   0   13.12    0.54
   0   2   1  703.81    6.93
   0   2  -1  716.29    8.12
   0   2  -1  711.72    7.22
   0  -2  -2    0.14    0.37
   0   2   2    0.62    0.42
   0   2  -2    0.00    0.47
   0  -2  -2    0.58    0.53
   0  -2  -2    0.36    0.70
   0  -2  -3  302.77    3.93
   0  -2   3  298.29    4.37
   0   2  -3  300.28    4.34
   0   2   3  304.35    4.52
   0  -2  -3  301.33    4.54
   0  -2  -3  292.83    4.73
   0  -2   4   42.65    1.63
   0   2  -4   42.11    1.51
   0  -2  -4   44.07    1.40
   0   2  -4   44.64    1.66
   0   2   4   42.47    1.67
   0   2   4   43.31    1.75
   0  -2   4   44.57    1.65
   0  -2  -4   42.90    1.81
   0   2   4   45.10    1.35
   0   2  -5  331.95    4.98
   0  -2  -5  340.31    4.61
   0  -2   5  340.85    5.25
   0  -2  -5  340.45    5.62
   0   2   5  345.79    4.58
   0   2   5  334.92    5.47
   0   2  -5  346.23    5.34
   0   2   5  338.77    5.34
   0  -2   6    3.23    0.81
   0  -2  -6    1.37    0.83
   0   2   6    2.02    0.80
   0   2  -6    2.74    0.77
   0   2   6    1.75    0.76
   0  -2  -7   12.80    1.37
   0   2   7   12.28    1.29
   0   2   7   12.80    1.23
   0   2  -7   12.23    1.24
   0  -2  -8    0.70    0.83
   0   2   8    0.44    0.69
   0   2   8    0.80    0.68
   0   2  -8    0.50    0.72
   0   2   9    6.14    1.03
   0  -2  -9    7.85    1.23
   0   2  -9    8.88    1.24
   0   2   9    7.69    1.15
   0  -2 -10   28.99    2.11
   0   2  10   26.13    2.05
   0   2  10   26.35    1.93
   0   2 -10   26.66    1.99
   0  -2 -11  727.40   11.76
   0   2  11  739.77   12.17
   0   2  11  731.95   11.32
   0   2 -11  740.32   11.53
   0  -2 -12   46.90    2.88
   0   2  12   45.26    2.98
   0   2 -12   46.53    2.80
   0   2  12   44.51    2.63
   0   2  13   15.88    1.99
   0  -2 -13   16.55    1.97
   0   2  13   19.36    1.87
   0   2 -13   17.93    1.91
   0   2  14    0.22    0.97
   0  -2 -14   -0.35    0.92
   0   2  14    1.02    0.88
   0   2 -14    0.50    0.94
   0   2  15    6.77    1.73
   0  -2 -15   10.63    1.81
   0   2 -15    9.48    1.64
   0   2  15    9.77    1.50
   0   2  16   11.33    2.05
   0  -2 -16    8.76    1.62
   0   2  16   11.08    1.56
   0   2 -16   11.34    1.87
   0   2 -17  160.68    6.50
   0   2  17  170.66    7.24
   0  -2  17  160.96    6.96
   0  -2 -17  160.34    6.53
   0  -2 -18   -0.04    0.69
   0  -2 -18   -0.16    1.33
   0   2 -18    0.64    0.79
   0  -2 -18    0.75    0.66
   0   2 -18    0.54    1.11
   0  -2  18    1.39    1.26
   0   2  18   -0.05    1.52
   0  -2 -18   -0.68    0.71
   0  -2 -19  200.27    7.84
   0  -2 -19  205.18    4.52
   0   2 -19  192.61    4.44
   0  -2 -19  201.82    4.33
   0   2 -19  198.52    7.81
   0  -2  19  212.24    8.44
   0   2  19  205.24    8.56
   0   2 -19  206.32    4.61
   0  -2 -19  202.14    4.54
   0   2 -20  144.74    3.83
   0   2 -20  139.91    3.84
   0  -2 -20  142.83    3.78
   0   2 -20  142.24    3.84
   0  -2 -20  143.15    3.88
   0  -2 -20  137.35    6.68
   0  -2 -20  139.35    3.61
   0   2 -20  143.53    3.56
   0   2 -21   59.49    2.51
   0   2 -21   57.97    2.45
   0   2 -21   58.21    2.48
   0  -2 -21   59.74    2.46
   0  -2 -21   58.67    2.32
   0   2 -21   58.93    2.26
   0   2 -22    1.84    0.89
   0  -2 -22    0.21    0.77
   0   2 -22    0.52    0.80
   0  -2 -22   -0.06    0.67
   0   2 -22    0.89    0.71
   0   2 -23    4.05    0.95
   0  -2 -23    4.79    0.91
   0   2 -23    3.19    0.91
   0  -2 -23    4.40    0.85
   0   2 -23    4.50    0.81
   0   2 -24    1.70    0.78
   0   2 -24    1.65    0.77
   0  -2 -24    1.37    0.77
   0   2 -24    1.70    0.67
   0   2 -25   26.47    1.56
   0   2 -25   25.98    1.56
   0  -2 -25   23.90    1.48
   0  -2 -25   22.76    1.37
   0   2 -25   23.79    1.32
   0   2 -26   -0.22    0.63
   0   2 -26    0.42    0.65
   0  -2 -26   -0.45    0.64
   0   2 -26    0.64    0.46
   0  -2 -26    0.26    0.54
   0  -2 -27   55.41    1.86
   0   2 -27   55.03    1.90
   0   2 -27   54.42    1.59
   0  -2 -27   54.58    1.77
   0  -2 -28    3.45    0.62
   0   2 -28    2.67    0.56
   0  -2 -28    3.13    0.59
   0  -2 -28    2.58    0.53
   0  -2 -28    3.00    0.52
   0  -2 -29    0.72    0.44
   0  -2 -29    0.26    0.31
   0  -2 -29    0.98    0.41
   0   2 -29    0.96    0.39
   0  -2 -29    0.39    0.32
   0  -3   0    0.20    0.39
   0   3   0   -0.35    0.90
   0  -3   1 1621.29   15.30
   0   3   1 1658.32   14.81
   0   3  -1 1621.93   15.15
   0   3  -1 1648.10   16.63
   0   3   2 1366.81   12.76
   0  -3  -2 1374.58   14.03
   0   3  -2 1341.09   13.32
   0   3  -3  398.61    5.69
   0  -3  -3  390.32    6.41
   0  -3  -3  402.22    6.14
   0   3   3  400.06    5.09
   0  -3  -4    4.07    0.64
   0  -3  -4    3.40    0.99
   0  -3   4    3.13    0.80
   0  -3  -4    4.23    0.93
   0   3  -4    2.88    0.70
   0   3   4    3.85    0.83
   0  -3  -5   90.11    2.33
   0  -3   5   85.47    2.72
   0   3  -5   87.61    2.47
   0   3   5   89.81    2.26
   0  -3  -5   90.10    2.93
   0  -3  -5   90.21    3.10
   0  -3   5   91.32    2.69
   0   3   5   88.49    2.82
   0   3  -5   88.80    2.73
   0   3  -6   21.84    1.38
   0  -3  -6   22.03    1.23
   0  -3  -6   22.08    1.69
   0  -3   6   24.06    1.54
   0  -3  -6   25.22    1.66
   0   3   6   22.11    1.21
   0   3  -6   22.66    1.54
   0   3   6   21.79    1.56
   0  -3  -7   14.78    1.08
   0   3  -7   15.34    1.25
   0   3   7   13.18    1.07
   0  -3   7   13.96    1.34
   0  -3  -7   16.26    1.55
   0   3  -7   14.16    1.30
   0   3   7   14.60    1.41
   0  -3  -8    3.49    0.69
   0   3  -8    3.58    0.96
   0   3   8    2.76    0.92
   0  -3  -8    1.77    0.95
   0   3   8    2.96    0.91
   0  -3  -9   64.33    2.26
   0   3  -9   63.42    2.86
   0   3   9   62.11    2.83
   0  -3  -9   66.62    3.08
   0   3   9   60.59    3.01
   0  -3 -10 1448.18   15.12
   0   3 -10 1416.37   17.41
   0   3  10 1406.56   17.40
   0  -3 -10 1390.15   17.84
   0   3  10 1408.94   18.07
   0  -3 -11   58.60    2.31
   0   3  11   56.14    3.22
   0  -3 -11   57.26    3.22
   0   3 -11   54.21    2.95
   0   3  11   56.09    2.94
   0  -3 -12    2.03    1.18
   0   3  12    2.89    1.23
   0   3  12    0.98    0.87
   0   3 -12    2.84    1.08
   0   3  13   45.29    3.25
   0  -3 -13   54.97    3.37
   0   3  13   50.99    3.06
   0   3 -13   52.21    3.16
   0   3  14   70.41    4.15
   0  -3 -14   72.37    3.99
   0   3  14   75.87    3.81
   0   3 -14   75.96    3.96
   0  -3 -15    2.23    1.01
   0   3  15    1.17    1.09
   0   3  15    1.41    0.74
   0   3 -15    1.91    1.07
   0   3 -16    9.92    1.75
   0  -3 -16    8.96    1.81
   0  -3 -17    6.33    1.57
   0   3 -17    5.25    1.59
   0  -3 -17    4.11    1.49
   0  -3 -18  475.13   12.21
   0  -3 -18  465.65   11.52
   0   3 -18  468.37    7.27
   0  -3 -18  472.78    7.24
   0  -3 -18  481.25    7.13
   0  -3  18  464.05   12.66
   0   3 -18  448.87   11.81
   0  -3 -19   54.83    4.21
   0  -3 -19   61.30    2.44
   0   3 -19   60.77    2.54
   0  -3 -19   62.21    2.40
   0   3 -19   67.50    4.62
   0  -3  19   62.70    4.71
   0   3 -20    3.61    1.04
   0  -3 -20    2.90    0.89
   0   3 -20    2.70    0.94
   0  -3 -20    3.35    0.89
   0   3 -21   11.19    1.34
   0  -3 -21    9.87    1.17
   0   3 -21    9.61    1.25
   0   3 -21    8.96    1.02
   0  -3 -21    9.11    1.10
   0   3 -22    4.64    1.09
   0   3 -22    4.32    0.77
   0   3 -22    5.79    1.06
   0  -3 -22    5.21    0.93
   0   3 -22    6.92    1.11
   0  -3 -23    2.22    0.71
   0   3 -23    3.82    0.73
   0  -3 -23    3.11    0.83
   0   3 -23    3.72    0.89
   0   3 -23    4.13    0.92
   0  -3 -24    7.40    0.97
   0   3 -24    7.29    0.85
   0  -3 -24    7.82    1.03
   0   3 -24    6.87    0.99
   0   3 -24    7.23    1.05
   0   3 -25   36.92    1.48
   0  -3 -25   35.64    1.66
   0   3 -25   38.25    1.84
   0  -3 -25   36.84    1.73
   0   3 -25   38.37    1.80
   0  -3 -26   73.68    2.22
   0   3 -26   74.42    1.93
   0   3 -26   76.09    2.31
   0   3 -26   78.69    2.40
   0  -3 -26   75.02    2.29
   0  -3 -27   17.93    1.08
   0   3 -27   19.38    1.16
   0  -3 -27   19.18    1.13
   0  -3 -27   18.76    1.05
   0  -3 -27   20.99    1.17
   0  -3 -28    4.48    0.57
   0   3 -28    4.19    0.61
   0  -3 -28    4.70    0.59
   0  -3 -28    3.26    0.51
   0  -3 -28    4.53    0.63
   0  -3 -29   10.72    0.65
   0  -3 -29   11.11    0.66
   0   3 -29   10.08    0.64
   0   4   0 7912.74   66.86
   0  -4   0 7939.75   64.46
   0   4   1    6.89    1.21
   0   4  -1    6.10    1.26
   0  -4   1    7.60    1.00
   0  -4  -1    6.89    0.59
   0   4   1    7.95    0.88
   0  -4   2   -0.17    0.73
   0   4   2    1.28    0.60
   0   4  -2    0.43    1.11
   0   4  -2    1.27    0.66
   0  -4  -2    0.45    0.39
   0  -4   3   67.60    2.50
   0   4   3   71.86    2.17
   0  -4  -3   71.10    1.60
   0   4  -3   69.61    2.41
   0  -4  -3   67.27    2.84
   0   4  -3   71.36    3.20
   0  -4   4  585.36    8.49
   0   4   4  597.12    8.84
   0   4  -4  590.87    8.25
   0  -4  -4  593.25    8.91
   0  -4  -4  607.03    9.33
   0   4  -4  583.94    9.99
   0  -4   5   37.14    1.97
   0   4  -5   38.92    1.76
   0   4   5   35.75    2.01
   0   4  -5   38.60    1.91
   0  -4  -5   37.29    2.13
   0  -4   5   39.10    1.90
   0  -4  -5   36.69    2.27
   0   4  -6   10.93    1.08
   0   4  -6   12.83    1.30
   0   4   6   13.75    1.39
   0  -4   6   12.00    1.26
   0  -4  -6   11.22    1.37
   0   4   6   11.66    0.96
   0  -4  -6   12.70    1.47
   0  -4  -7   73.42    2.45
   0   4  -7   73.12    2.58
   0   4   7   74.51    3.07
   0   4  -7   76.54    2.97
   0  -4  -7   78.37    3.22
   0  -4   7   71.93    2.84
   0  -4  -7   79.14    3.41
   0   4   7   72.97    2.30
   0  -4  -8  837.26   10.28
   0   4   8  854.18   12.18
   0   4  -8  830.71   11.84
   0  -4  -8  854.54   12.29
   0  -4   8  835.19   11.58
   0   4   8  845.05    9.96
   0  -4  -8  835.67   12.71
   0  -4  -9   30.79    2.38
   0  -4  -9   31.89    2.28
   0  -4  -9   33.67    1.74
   0   4   9   35.15    2.36
   0   4  -9   33.36    2.21
   0  -4 -10   -0.20    1.09
   0  -4 -10   -0.41    0.89
   0  -4 -10    0.34    0.52
   0   4 -10   -0.29    0.91
   0   4  10    1.05    0.92
   0  -4 -11    6.04    1.34
   0  -4 -11    3.61    1.06
   0   4 -11    4.13    1.13
   0   4  11    5.12    1.13
   0  -4 -12    0.61    0.95
   0  -4 -12    1.43    1.03
   0   4  12    0.35    0.87
   0   4 -12    0.95    0.89
   0  -4 -13    1.55    0.86
   0  -4 -13    1.37    1.03
   0   4  13    0.75    0.80
   0   4 -13    1.80    1.05
   0  -4 -14   -1.63    0.93
   0  -4 -14    0.06    1.11
   0   4  14    0.20    0.84
   0   4 -14    0.14    0.84
   0   4 -15  183.72    6.69
   0  -4 -15  198.03    6.85
   0  -4 -15  186.13    7.00
   0   4 -16  495.05   11.69
   0  -4 -16  486.35   11.46
   0  -4 -16  471.07   11.85
   0  -4 -17   63.18    4.38
   0   4 -17   61.80    2.39
   0   4 -17   60.27    2.44
   0   4 -17   60.28    4.07
   0  -4 -17   60.94    2.32
   0  -4 -17   63.91    4.15
   0  -4 -17   59.80    2.34
   0  -4 -18   21.58    1.53
   0  -4 -18   17.68    2.56
   0   4 -18   22.50    2.78
   0   4 -18   21.03    1.59
   0  -4 -18   22.82    1.52
   0  -4 -19  176.11    4.21
   0   4 -19  173.10    4.27
   0  -4 -20  524.58    7.92
   0   4 -20  520.03    8.03
   0   4 -21   14.88    1.53
   0  -4 -21   16.98    1.42
   0   4 -21   14.09    1.36
   0  -4 -21   15.20    1.33
   0   4 -21   13.50    1.18
   0   4 -22    5.33    1.12
   0  -4 -22    4.22    0.91
   0   4 -22    3.04    0.81
   0  -4 -22    4.16    0.88
   0   4 -22    2.25    0.68
   0   4 -23  167.95    3.98
   0  -4 -23  162.08    3.82
   0   4 -23  164.04    3.44
   0   4 -23  160.30    4.01
   0  -4 -23  161.43    3.88
   0   4 -23  158.74    3.86
   0   4 -24   53.63    1.82
   0  -4 -24   52.30    2.06
   0   4 -24   53.71    2.14
   0   4 -24   57.89    2.29
   0  -4 -24   52.02    2.09
   0  -4 -25    3.54    0.73
   0   4 -25    3.50    0.81
   0  -4 -25    3.04    0.81
   0  -4 -25    3.23    0.74
   0   4 -25    3.05    0.82
   0  -4 -25    3.43    0.75
   0  -4 -26    0.39    0.53
   0   4 -26    0.02    0.55
   0  -4 -26    0.16    0.54
   0   4 -26   -0.34    0.59
   0  -4 -26    0.37    0.58
   0  -4 -26   -0.25    0.63
   0  -4 -27   26.66    1.19
   0  -4 -27   27.54    1.16
   0   4 -27   27.50    1.28
   0  -4 -27   27.91    1.24
   0  -4 -28   72.73    1.69
   0  -4 -28   66.95    1.65
   0   4 -28   71.17    1.77
   0  -4 -28   68.96    1.54
   0  -4 -28   70.13    1.70
   0  -4 -29   13.80    0.65
   0  -4 -29   15.01    0.66
   0   4 -29   13.27    0.64
   0   5   0    0.16    1.14
   0  -5   0    0.12    0.65
   0   5   1   38.47    2.61
   0   5  -1   36.90    2.61
   0  -5   1   39.36    2.07
   0  -5  -1   37.59    1.93
   0   5   1   33.25    1.75
   0   5  -2   16.86    2.04
   0  -5  -2   15.75    0.81
   0  -5   2   15.07    1.44
   0   5   2   17.11    1.29
   0  -5  -3  118.68    2.19
   0  -5   3  122.96    3.74
   0   5   3  121.13    3.18
   0   5  -3  115.05    4.59
   0  -5  -3  120.51    4.18
   0   5  -3  126.43    3.62
   0  -5   4    0.70    0.75
   0   5   4    1.16    0.62
   0   5  -4   -0.06    0.66
   0  -5  -4    0.65    0.37
   0  -5  -4    0.53    1.04
   0   5  -4    1.63    1.41
   0  -5   5   44.56    2.41
   0   5  -5   44.03    2.27
   0  -5  -5   46.35    1.39
   0   5   5   47.59    2.63
   0  -5   5   46.38    2.28
   0  -5  -5   48.43    2.84
   0   5  -6  228.58    4.79
   0  -5   6  221.88    5.55
   0   5  -6  224.79    5.42
   0   5   6  223.87    5.80
   0  -5  -6  221.99    5.81
   0  -5  -6  226.27    6.20
   0   5   6  232.36    4.43
   0  -5   6  232.91    5.26
   0   5  -7   91.83    3.03
   0   5  -7   87.93    3.46
   0   5   7   85.27    3.62
   0  -5  -7   90.52    3.75
   0  -5   7   90.98    3.38
   0  -5  -7   90.36    4.03
   0   5   7   91.15    2.71
   0   5  -8    7.70    1.01
   0  -5  -8    7.50    1.52
   0  -5  -8    7.00    1.35
   0  -5   8    7.45    1.22
   0   5  -8    7.97    1.33
   0   5   8    5.93    1.14
   0  -5   9   58.85    2.93
   0  -5  -9   60.29    3.49
   0  -5  -9   57.81    3.23
   0   5   9   58.26    3.20
   0   5  -9   62.64    3.16
   0  -5 -10  186.35    6.19
   0  -5 -10  192.81    6.01
   0   5  10  180.42    5.73
   0   5 -10  183.59    5.63
   0  -5 -11  166.57    6.00
   0  -5 -11  168.49    5.81
   0   5  11  160.90    5.52
   0   5 -11  158.26    5.45
   0  -5 -12   13.93    2.05
   0  -5 -12   14.56    1.99
   0   5  12   14.59    1.78
   0   5 -12   14.09    1.77
   0  -5 -13    0.92    0.86
   0  -5 -13   -0.25    1.11
   0   5 -13    0.84    0.83
   0   5  13    1.91    0.91
   0   5 -14   92.85    4.69
   0  -5 -14   95.08    5.01
   0  -5 -14   95.67    4.78
   0   5 -15   97.73    5.06
   0  -5 -15  103.93    5.15
   0  -5 -15  100.96    5.35
   0  -5 -16    5.65    1.68
   0  -5 -16    2.77    1.47
   0   5 -16    5.18    1.06
   0  -5 -16    4.04    0.78
   0   5 -16    2.36    1.37
   0  -5 -16    4.31    0.91
   0   5 -16    4.01    0.94
   0  -5 -17  206.30    8.16
   0  -5 -17  209.39    4.55
   0   5 -17  202.49    4.64
   0  -5 -17  210.41    4.44
   0   5 -17  211.43    7.85
   0  -5 -17  205.26    7.73
   0   5 -17  217.64    4.64
   0  -5 -18   62.66    4.66
   0  -5 -18   60.15    2.46
   0   5 -18   64.57    4.49
   0   5 -18   60.55    2.46
   0   5 -18   57.46    2.49
   0  -5 -18   66.24    2.49
   0  -5 -19  176.01    4.12
   0   5 -19  166.46    4.24
   0  -5 -19  165.23    4.09
   0  -5 -20   14.52    1.31
   0   5 -20   12.28    1.40
   0  -5 -20   14.05    1.34
   0  -5 -21    0.77    0.69
   0  -5 -21    1.52    0.81
   0   5 -21    1.33    0.95
   0   5 -22    1.32    0.93
   0  -5 -22    2.72    0.82
   0  -5 -22    2.27    0.94
   0  -5 -22    1.82    0.78
   0   5 -22    1.69    0.83
   0   5 -23   76.65    2.63
   0  -5 -23   74.49    2.53
   0   5 -23   73.87    2.55
   0  -5 -23   78.04    2.55
   0   5 -23   70.98    2.63
   0  -5 -23   74.51    2.44
   0  -5 -23   77.54    2.59
   0  -5 -24    3.36    0.75
   0   5 -24    2.70    0.78
   0  -5 -24    2.22    0.81
   0  -5 -24    2.56    0.73
   0  -5 -24    2.14    0.70
   0   5 -24    3.30    0.83
   0  -5 -25    4.02    0.72
   0   5 -25    4.04    0.75
   0  -5 -25    4.18    0.81
   0   5 -25    3.89    0.79
   0  -5 -25    4.05    0.70
   0  -5 -25    3.28    0.71
   0  -5 -26    1.35    0.56
   0   5 -26    0.59    0.50
   0   5  26    1.15    0.57
   0  -5 -26    0.83    0.58
   0   5 -26    0.76    0.54
   0  -5 -26    0.81    0.52
   0  -5 -27    0.13    0.48
   0  -5 -27    0.03    0.57
   0  -5 -27    1.00    0.46
   0   5  27   -0.31    0.42
   0  -5 -27   -0.36    0.40
   0   5 -27    0.59    0.47
   0  -5 -28    0.49    0.38
   0  -5 -28    0.73    0.45
   0   5 -28    0.84    0.39
   0   6   0   42.68    2.98
   0  -6   0   43.83    2.38
   0   6   0   46.50    2.31
   0   6   1   22.03    2.33
   0   6  -1   18.76    2.14
   0  -6   1   20.53    1.72
   0  -6  -1   20.90    1.73
   0   6   1   20.35    1.51
   0   6   2    5.76    1.44
   0   6  -2    5.83    1.74
   0  -6   2    4.96    1.11
   0  -6  -2    5.46    1.03
   0   6   2    5.74    0.94
   0   6   3  113.22    4.71
   0  -6  -3  107.21    4.45
   0   6  -3  109.20    4.83
   0  -6  -3  116.45    3.68
   0  -6   3  113.07    3.93
   0   6   3  108.81    3.36
   0  -6   4    0.60    0.80
   0   6   4    0.60    0.66
   0   6  -4    2.09    0.83
   0  -6  -4    0.86    1.11
   0   6  -4    0.84    1.33
   0  -6   5    2.55    0.98
   0   6   5    1.76    0.99
   0   6  -5    2.13    0.86
   0  -6   5    2.09    0.83
   0  -6  -5    1.82    1.21
   0  -6   6    0.36    0.78
   0  -6   6    1.24    0.85
   0  -6  -6    1.97    1.15
   0   6   6    0.85    0.93
   0   6  -6    0.16    0.76
   0  -6   7    1.20    0.86
   0  -6  -7    0.73    1.02
   0   6   7    0.76    0.98
   0   6  -7    0.60    0.80
   0  -6  -8    5.83    1.48
   0  -6   8    7.65    1.28
   0   6  -8    6.61    1.25
   0   6   8    6.70    1.42
   0  -6   9  363.51    7.90
   0  -6  -9  368.08    9.30
   0  -6  -9  360.75    8.77
   0   6   9  357.76    8.59
   0   6  -9  368.42    8.34
   0  -6 -10    9.82    1.75
   0  -6 -10    8.97    1.53
   0   6 -10   10.01    1.58
   0   6  10    9.01    1.50
   0  -6 -11  462.73   11.03
   0  -6 -11  450.80   10.42
   0   6 -11  450.18    9.98
   0   6  11  460.90   10.30
   0  -6 -12   29.42    2.87
   0  -6 -12   23.33    2.44
   0   6 -12   26.67    2.45
   0   6  12   25.52    2.35
   0   6 -13    3.85    1.30
   0  -6 -13    3.08    1.36
   0  -6 -13    5.66    1.52
   0  -6 -14    6.49    1.74
   0   6 -14    9.09    1.87
   0  -6 -14   11.03    1.91
   0  -6 -15   50.18    4.11
   0  -6 -15   41.36    1.97
   0   6 -15   42.94    2.19
   0  -6 -15   41.95    3.48
   0   6 -15   41.52    3.39
   0  -6 -15   45.13    1.98
   0   6 -15   45.52    2.08
   0  -6 -16   30.25    1.70
   0  -6 -16   29.83    3.29
   0  -6 -16   26.87    1.67
   0   6 -16   28.51    1.88
   0   6 -16   27.55    1.75
   0   6 -16   25.99    2.72
   0  -6 -16   31.52    3.15
   0  -6 -16   30.39    1.69
   0  -6 -17  309.37    5.79
   0   6 -17  317.50    6.03
   0   6 -17  323.02    5.89
   0   6 -17  315.46    9.90
   0  -6 -17  326.75    5.72
   0  -6 -17  323.11    5.77
   0   6 -18   21.93    1.65
   0  -6 -18   20.96    1.57
   0  -6 -18   22.19    1.51
   0  -6 -18   23.93    1.62
   0   6 -18   23.41    1.67
   0  -6 -18   21.09    1.53
   0  -6 -19   94.14    2.95
   0  -6 -19   93.40    2.95
   0  -6 -19   96.85    3.10
   0  -6 -19   93.42    3.00
   0   6 -19   89.50    3.12
   0  -6 -20  299.38    5.46
   0  -6 -20  297.05    5.61
   0  -6 -20  291.53    5.41
   0  -6 -20  295.40    5.50
   0   6 -20  295.61    5.71
   0  -6 -21   96.96    2.93
   0  -6 -21   96.61    2.90
   0  -6 -21   93.68    2.96
   0  -6 -21   90.82    2.88
   0   6 -21   94.40    3.06
   0   6 -22    1.61    0.92
   0  -6 -22    0.76    0.70
   0  -6 -22    0.52    0.75
   0  -6 -22    0.25    0.78
   0   6 -22    1.52    0.78
   0  -6 -22    0.65    0.67
   0   6 -23   33.89    1.81
   0  -6 -23   31.24    1.57
   0   6 -23   31.42    1.71
   0  -6 -23   34.12    1.70
   0   6 -23   33.60    1.68
   0  -6 -23   35.14    1.72
   0   6 -24   18.73    1.30
   0  -6 -24   14.86    1.13
   0  -6 -24   17.70    1.21
   0  -6 -24   19.14    1.19
   0   6 -24   16.33    1.25
   0   6 -24   15.98    1.13
   0   6  24   17.59    1.13
   0  -6 -25   33.46    1.39
   0   6 -25   31.78    1.50
   0  -6 -25   32.94    1.42
   0  -6 -25   34.20    1.45
   0  -6 -25   29.78    1.41
   0   6 -25   32.48    1.39
   0   6  25   33.03    1.33
   0  -6 -26    1.01    0.53
   0  -6 -26    0.73    0.61
   0  -6 -26    0.18    0.45
   0   6 -26    1.07    0.43
   0  -6 -26    1.28    0.49
   0   6 -26    0.71    0.51
   0  -6 -27    3.40    0.56
   0  -6 -27    3.13    0.42
   0   6 -27    3.46    0.51
   0  -6 -27    3.88    0.53
   0  -7   0    0.19    0.82
   0   7   0   -0.43    1.40
   0   7   0   -0.65    0.80
   0  -7   1   -0.38    0.81
   0  -7  -1    0.54    0.78
   0   7  -1   -0.61    1.34
   0   7   1    3.04    1.60
   0   7   1    0.64    0.81
   0   7  -1    1.13    0.88
   0  -7   2  220.82    5.98
   0  -7  -2  226.44    5.71
   0   7  -2  226.66    7.45
   0  -7  -2  216.07    6.89
   0   7   2  226.39    7.20
   0   7   2  226.92    5.40
   0  -7   3   -0.56    0.87
   0  -7  -3    1.36    0.84
   0   7   3    0.33    1.28
   0  -7  -3    0.73    1.09
   0   7  -3   -1.04    1.58
   0   7   3    0.79    0.67
   0  -7   4    0.65    0.94
   0  -7  -4    1.57    0.86
   0  -7  -4    1.62    1.17
   0   7   4    0.12    1.38
   0   7  -4    1.42    1.43
   0   7   5   39.10    2.84
   0  -7   5   40.78    2.76
   0  -7  -5   39.44    2.39
   0  -7   5   41.31    2.45
   0  -7  -5   39.27    3.16
   0   7   6  151.75    5.59
   0   7  -6  157.52    5.22
   0  -7  -6  168.97    4.79
   0  -7   6  153.98    4.79
   0  -7  -6  157.50    6.06
   0   7   7   86.03    4.27
   0   7  -7   85.56    3.90
   0  -7  -7   89.12    3.45
   0  -7   7   82.99    3.64
   0  -7  -7   81.50    4.46
   0   7   8   62.07    3.68
   0   7  -8   65.45    3.51
   0  -7  -8   67.84    3.07
   0  -7   8   68.98    3.38
   0  -7  -8   67.39    4.21
   0   7  -9   50.95    3.21
   0   7   9   47.17    3.27
   0  -7  -9   49.71    3.65
   0  -7   9   49.27    3.01
   0   7  10  812.80   14.90
   0   7 -10  832.01   14.45
   0  -7 -10  826.93   15.93
   0   7 -11    1.25    0.82
   0   7  11    3.48    1.46
   0  -7 -11    1.03    1.25
   0   7 -12    9.77    1.68
   0  -7 -12    8.88    1.92
   0  -7  13   -0.38    0.81
   0  -7 -13   -1.11    1.33
   0  -7 -13   -0.05    0.69
   0   7 -13   -0.03    0.85
   0   7 -13    1.25    1.06
   0  -7 -13   -0.73    0.67
   0  -7 -13   -0.58    0.71
   0  -7  14    2.52    0.89
   0  -7 -14    3.50    0.86
   0  -7 -14    2.93    0.79
   0  -7 -14    2.56    1.50
   0   7 -14    1.21    0.96
   0  -7 -14    2.50    0.80
   0   7 -14    2.51    1.33
   0  -7 -14    1.84    0.73
   0   7 -14    1.33    0.80
   0  -7 -15   35.56    1.91
   0  -7 -15   36.43    1.89
   0   7 -15   36.35    2.11
   0  -7 -15   34.71    3.59
   0  -7 -15   38.07    1.89
   0   7 -15   36.04    1.97
   0  -7 -15   39.60    1.94
   0   7 -16    0.45    0.96
   0  -7 -16   -0.32    0.82
   0  -7 -16    0.27    0.77
   0  -7 -16   -0.20    0.76
   0   7 -16    0.57    0.91
   0  -7 -16   -0.63    0.78
   0   7 -17  108.57    3.49
   0  -7 -17  112.43    3.26
   0  -7 -17  118.30    3.32
   0   7 -17  115.94    3.40
   0  -7 -17  111.55    3.29
   0   7 -18   57.76    2.57
   0  -7 -18   57.92    2.35
   0  -7 -18   58.11    2.35
   0   7 -18   60.95    2.46
   0  -7 -18   61.09    2.41
   0  -7 -19  106.54    3.15
   0  -7 -19  104.50    3.10
   0  -7 -19  106.22    3.18
   0   7 -19  106.30    3.35
   0   7 -20   29.52    1.88
   0  -7 -20   28.95    1.66
   0  -7 -20   30.43    1.75
   0  -7 -20   29.91    1.70
   0   7  20   30.69    1.71
   0   7  21   27.92    1.56
   0   7 -21   28.04    1.74
   0  -7 -21   26.12    1.55
   0  -7 -21   25.80    1.56
   0  -7 -21   23.93    1.52
   0  -7 -21   26.92    1.65
   0   7 -22    1.99    0.73
   0   7  22    1.91    0.79
   0   7 -22    1.78    0.85
   0  -7 -22    2.97    0.73
   0  -7 -22    2.23    0.83
   0  -7 -22    2.35    0.74
   0  -7 -22    1.96    0.91
   0   7  23    2.14    0.71
   0   7 -23    2.12    0.66
   0   7 -23    2.57    0.85
   0  -7 -23    2.58    0.70
   0  -7 -23    1.05    0.69
   0  -7 -23    1.28    0.67
   0  -7 -23    3.80    0.91
   0  -7 -24    2.93    0.61
   0   7 -24    2.22    0.68
   0   7 -24    2.63    0.82
   0  -7 -24    2.40    0.79
   0  -7 -24    2.02    0.63
   0   7  24    4.50    0.71
   0   7 -24    2.76    0.62
   0   7 -25   13.24    0.81
   0  -7 -25   15.32    0.82
   0  -7 -25   12.90    0.92
   0  -7 -25   15.50    0.99
   0   7 -25   14.21    1.00
   0  -7 -25   13.68    0.87
   0  -7 -26   52.61    1.46
   0   7 -26   54.53    1.55
   0  -7 -26   51.58    1.32
   0  -7 -27    7.30    0.52
   0   7 -27    7.17    0.52
   0   8   0    1.68    0.80
   0  -8   0    1.26    0.85
   0   8   1   12.71    1.48
   0   8  -1   12.42    1.55
   0  -8  -1   12.74    1.66
   0  -8   1   10.92    1.64
   0   8   1   15.79    2.46
   0   8  -1   11.57    2.22
   0   8  -2    3.35    1.15
   0  -8  -2    1.09    0.92
   0  -8   2    2.13    1.10
   0   8  -2    1.58    1.50
   0  -8  -2    1.26    1.05
   0   8   2    1.53    1.32
   0   8  -3   39.22    2.76
   0   8  -3   36.13    3.45
   0  -8  -3   35.25    3.10
   0   8   3   34.23    3.26
   0  -8   3   37.40    2.87
   0  -8  -3   37.36    2.60
   0   8  -4  192.42    7.77
   0  -8   4  194.59    5.55
   0  -8  -4  195.34    7.15
   0   8   4  199.31    7.55
   0   8   4  193.79    6.79
   0  -8   4  191.90    6.30
   0  -8  -4  206.69    5.94
   0   8   5   23.56    2.89
   0  -8   5   25.05    2.04
   0  -8  -5   27.92    2.90
   0   8   5   26.11    2.57
   0  -8  -5   25.33    2.12
   0  -8   5   30.05    2.61
   0  -8   6   35.63    2.45
   0   8   6   42.78    3.63
   0  -8  -6   39.84    3.35
   0   8   6   37.56    3.03
   0  -8  -6   38.20    2.57
   0  -8  -7   66.93    4.42
   0   8   7   72.79    4.75
   0  -8   7   70.85    3.52
   0   8   7   69.21    4.17
   0  -8  -7   73.03    3.41
   0  -8   8    1.85    1.00
   0  -8  -8    1.65    1.20
   0   8   8    1.39    1.04
   0  -8  -9   44.91    3.69
   0   8   9   42.86    3.34
   0  -8 -10   -0.49    1.30
   0   8  10    1.41    1.26
   0  -8 -11    1.14    0.72
   0  -8 -11   -0.84    1.43
   0  -8 -11    1.21    0.78
   0  -8  11    1.08    0.83
   0  -8 -11    0.51    0.75
   0  -8  11    1.47    0.88
   0   8 -11    0.56    0.93
   0  -8 -11    0.75    0.63
   0  -8 -12  114.01    3.15
   0  -8 -12  102.21    5.90
   0  -8 -12  116.83    3.21
   0   8 -12  110.44    3.53
   0  -8 -12  112.13    3.15
   0   8 -12  110.56    3.26
   0   8  12  114.46    3.15
   0  -8  12  111.40    3.04
   0  -8 -12  112.81    3.16
   0  -8 -13   16.57    1.36
   0  -8 -13   16.80    2.74
   0  -8 -13   14.52    1.27
   0   8 -13   15.90    1.62
   0  -8 -13   17.07    1.36
   0   8 -13   15.08    1.43
   0   8  13   13.21    1.28
   0  -8 -13   17.01    1.45
   0  -8  13   14.38    1.34
   0  -8 -14   -1.12    0.88
   0  -8 -14    0.09    0.78
   0   8 -14    0.56    0.92
   0  -8 -14    0.13    0.71
   0   8  14   -0.26    0.86
   0   8 -14    0.90    0.92
   0  -8  14   -0.36    1.02
   0  -8 -14   -0.18    0.76
   0   8 -15   -0.66    0.94
   0   8  15    0.03    0.85
   0   8 -15   -0.14    0.99
   0  -8 -15    1.51    0.83
   0  -8 -15    0.21    0.72
   0  -8 -15   -0.21    0.72
   0  -8 -15    1.77    0.95
   0   8 -16   45.81    2.20
   0   8  16   45.31    2.02
   0   8 -16   46.41    2.37
   0  -8 -16   43.09    2.08
   0  -8 -16   45.06    2.09
   0  -8 -16   44.19    2.10
   0  -8 -16   45.90    2.09
   0   8  17   12.23    1.27
   0   8 -17   12.09    1.30
   0   8 -17   12.10    1.49
   0  -8 -17   12.03    1.21
   0  -8 -17   14.24    1.33
   0  -8 -17   13.31    1.30
   0  -8 -17   12.82    1.32
   0   8  18  135.10    3.42
   0   8 -18  131.78    3.49
   0   8 -18  129.30    3.69
   0  -8 -18  125.36    3.41
   0  -8 -18  126.16    3.42
   0  -8 -18  123.15    3.42
   0  -8 -18  137.47    3.51
   0   8  19   94.49    2.78
   0   8 -19   92.09    3.05
   0  -8 -19   90.68    2.82
   0  -8 -19   94.38    2.88
   0  -8 -19   93.12    2.88
   0  -8 -19   91.60    2.87
   0   8  20  200.43    4.00
   0   8 -20  199.58    4.37
   0  -8 -20  194.64    4.06
   0  -8 -20  196.63    4.10
   0  -8 -20  188.20    4.09
   0  -8 -20  195.37    4.08
   0  -8 -21   33.03    1.62
   0  -8 -21   38.89    1.75
   0   8 -21   34.23    1.79
   0   8  21   33.13    1.58
   0  -8 -21   34.61    1.72
   0  -8 -22    5.81    0.83
   0   8 -22    5.78    0.95
   0  -8 -22    4.63    0.83
   0   8 -22    5.50    0.80
   0  -8 -22    5.00    0.89
   0   8 -23   56.89    1.99
   0  -8 -23   60.95    1.87
   0   8 -23   66.94    2.08
   0  -8 -23   62.75    1.96
   0  -8 -23   62.79    1.80
   0   8 -23   58.74    1.82
   0  -8 -23   65.75    1.97
   0   8 -24   20.53    1.14
   0  -8 -24   22.60    1.08
   0   8 -24   22.81    1.17
   0  -8 -24   20.61    0.97
   0  -8 -24   23.56    1.16
   0   8 -24   21.07    0.98
   0  -8 -24   20.70    1.09
   0  -8 -25    0.66    0.36
   0   8 -25   -0.78    0.35
   0  -8 -25   -0.04    0.51
   0   8 -25    0.28    0.40
   0  -8 -26    1.18    0.36
   0   8 -26    0.56    0.29
   0  -9   0    0.29    0.95
   0   9   0   -1.65    1.54
   0  -9  -1    9.54    1.69
   0  -9   1   12.81    1.90
   0  -9  -1   10.60    2.04
   0   9  -1   14.22    2.52
   0   9   1   15.95    2.74
   0  -9   2    1.76    1.08
   0  -9  -2    0.86    0.99
   0   9  -2   -0.89    1.90
   0  -9  -2    2.80    1.54
   0   9   2   -0.24    1.67
   0   9  -2   -0.02    0.96
   0   9   3   18.67    2.75
   0   9  -3   15.51    2.64
   0  -9  -3   17.54    2.48
   0  -9  -3   19.35    2.17
   0  -9   3   16.89    2.20
   0   9   3   13.75    2.14
   0   9  -3   16.19    2.03
   0   9   4   11.92    2.53
   0  -9  -4   12.84    2.19
   0  -9  -4   10.93    1.68
   0   9   4   11.09    2.01
   0   9  -4   12.20    1.88
   0  -9  -5    4.46    1.69
   0   9   5    5.14    2.08
   0  -9  -5    4.96    1.31
   0   9   5    7.97    1.97
   0   9  -5    7.14    1.73
   0  -9  -6    5.53    1.78
   0   9   6    4.57    1.91
   0   9   6    3.38    1.25
   0  -9  -7   57.22    4.42
   0   9   7   65.42    4.86
   0   9   7   63.67    4.31
   0  -9  -8    2.24    0.87
   0  -9   8    0.18    0.84
   0   9   8    1.85    1.77
   0  -9  -8    1.78    1.26
   0  -9  -8    2.13    0.72
   0  -9   8    1.99    0.97
   0  -9  -8    2.27    0.83
   0  -9   8    2.24    0.93
   0   9   8   -0.37    1.19
   0  -9  -9  193.94    4.24
   0  -9   9  195.89    4.21
   0  -9  -9  189.66    4.15
   0  -9   9  190.65    4.20
   0  -9   9  194.07    4.04
   0  -9  -9  191.89    8.10
   0   9   9  194.66    8.46
   0   9   9  195.60    4.25
   0  -9 -10   27.95    1.69
   0   9 -10   26.38    1.95
   0  -9  10   25.58    1.66
   0  -9 -10   25.68    1.67
   0  -9  10   28.82    1.74
   0   9  10   27.67    1.70
   0   9  10   26.47    3.36
   0  -9 -10   25.06    3.15
   0  -9 -11   30.20    3.50
   0   9  11   36.21    3.81
   0  -9 -11   32.83    1.81
   0   9 -11   30.60    2.05
   0  -9 -11   30.57    1.80
   0  -9  11   30.14    1.75
   0   9  11   32.70    1.82
   0  -9 -11   34.34    1.82
   0  -9 -12    0.45    0.74
   0  -9 -12    2.46    0.93
   0   9 -12    0.53    0.96
   0   9 -12    1.18    0.95
   0   9  12    1.51    0.91
   0  -9 -12    0.44    0.87
   0  -9  12    0.54    0.94
   0  -9 -13    9.66    1.24
   0   9 -13   10.43    1.47
   0  -9 -13   10.21    1.23
   0   9 -13    7.90    1.22
   0   9  13    8.93    1.19
   0  -9  13    8.35    1.15
   0  -9 -13    9.64    1.14
   0  -9 -14   64.76    2.52
   0   9 -14   59.98    2.53
   0   9  14   65.57    2.46
   0   9 -14   63.15    2.75
   0  -9 -14   67.26    2.53
   0  -9 -14   59.40    2.40
   0  -9 -15   25.60    1.68
   0   9 -15   26.40    1.72
   0   9  15   26.14    1.66
   0   9 -15   25.01    1.85
   0  -9 -15   28.77    1.82
   0  -9 -15   24.70    1.60
   0  -9 -16    5.22    1.00
   0   9 -16    8.08    1.21
   0   9  16    5.42    0.93
   0   9 -16    4.74    1.16
   0  -9 -16    7.58    1.19
   0  -9 -16    4.95    0.95
   0  -9 -17   88.92    2.85
   0   9 -17   94.79    2.92
   0   9  17   94.16    2.85
   0   9 -17   94.27    3.16
   0  -9 -17   91.52    2.91
   0  -9 -17   92.23    2.86
   0  -9 -18   -0.27    0.73
   0   9 -18   -0.19    0.79
   0   9  18    0.83    0.80
   0   9 -18    0.18    0.94
   0  -9 -18    1.00    0.96
   0  -9 -18   -0.20    0.74
   0  -9 -19   88.24    2.65
   0   9 -19   86.71    2.83
   0   9  19   87.22    2.52
   0  -9 -19   87.68    2.66
   0  -9 -19   88.08    2.65
   0  -9 -20   26.56    1.44
   0   9 -20   28.36    1.64
   0  -9 -20   27.09    1.43
   0  -9 -20   27.14    1.52
   0  -9 -20   28.45    1.53
   0   9 -21    4.08    0.88
   0  -9 -21    4.77    0.77
   0  -9 -21    4.93    0.81
   0  -9 -21    5.32    0.87
   0   9 -21    4.65    0.73
   0   9 -22    3.51    0.57
   0  -9 -22    3.33    0.66
   0  -9 -22    3.19    0.63
   0  -9 -22    4.47    0.79
   0  -9 -22    1.50    0.59
   0   9 -23   22.03    0.94
   0   9 -23   23.64    1.18
   0   9 -23   25.79    1.20
   0  -9 -23   25.56    0.96
   0  -9 -23   24.77    1.07
   0  -9 -23   26.06    1.17
   0  -9 -24    3.98    0.47
   0  -9 -24    4.70    0.61
   0   9 -24    3.95    0.54
   0 -10   0    0.02    0.85
   0 -10   0    0.51    1.51
   0  10   0    1.59    1.73
   0 -10   0    0.48    0.68
   0  10   0    1.63    0.81
   0 -10   0    0.95    0.99
   0 -10   0    1.08    0.89
   0 -10   0   -0.40    1.01
   0 -10  -1   74.77    2.57
   0 -10   1   73.78    2.52
   0 -10  -1   75.38    5.00
   0  10   1   74.05    5.46
   0 -10   1   73.67    5.09
   0  10  -1   76.69    5.43
   0 -10  -1   76.27    2.42
   0 -10   1   80.02    2.51
   0  10  -1   78.86    2.75
   0 -10  -1   75.35    2.48
   0 -10   1   77.35    2.48
   0 -10  -1   77.54    2.60
   0 -10   1   75.07    2.57
   0 -10  -1   77.20    2.60
   0 -10   1   82.99    4.61
   0 -10  -1   71.46    4.18
   0 -10  -2   13.56    1.26
   0 -10   2   13.55    1.30
   0 -10  -2   14.70    1.39
   0 -10  -2   13.12    1.27
   0 -10   2   15.51    1.37
   0 -10  -2   10.90    2.04
   0  10  -2   15.38    3.00
   0  10   2   15.72    2.97
   0 -10   2   13.73    1.25
   0 -10  -2   13.43    1.17
   0  10  -2   13.57    1.32
   0 -10   2   12.10    1.23
   0 -10  -2   11.58    1.23
   0  10   2   14.47    2.45
   0 -10   2   13.65    2.19
   0 -10  -2   15.91    2.19
   0 -10  -3  266.72    4.99
   0 -10   3  261.72    4.94
   0 -10  -3  256.55    4.89
   0 -10  -3  269.45    4.83
   0 -10   3  267.50    4.87
   0 -10   3  267.06    5.03
   0 -10  -3  258.65    4.93
   0  10   3  265.77   10.21
   0 -10  -3  265.22    9.54
   0 -10  -3  262.36    4.66
   0 -10   3  266.02    4.88
   0  10   3  256.06    4.98
   0  10  -3  249.60    5.08
   0  10   3  259.18    9.23
   0 -10  -3  271.97    8.05
   0  10   4   17.84    1.40
   0 -10  -4   19.09    1.46
   0 -10   4   20.74    1.48
   0 -10  -4   22.67    1.48
   0 -10  -4   20.36    1.55
   0 -10   4   20.25    1.47
   0 -10  -4   21.13    2.78
   0  10   4   16.31    2.77
   0 -10  -4   18.97    1.31
   0 -10   4   20.61    1.45
   0  10  -4   19.79    1.58
   0  10   4   19.79    1.47
   0  10   4   17.51    2.49
   0 -10  -4   19.81    2.25
   0 -10  -5   96.08    2.81
   0 -10  -5   97.20    2.94
   0 -10   5   92.77    2.91
   0  10   5   94.27    6.12
   0 -10  -5   93.00    5.74
   0 -10  -5   93.70    2.66
   0 -10   5   97.55    2.89
   0 -10   5   94.96    2.94
   0  10   5   93.77    3.03
   0 -10  -5   94.47    2.92
   0  10  -5   89.38    2.65
   0  10   5   97.22    5.61
   0 -10   6   -0.59    0.92
   0 -10  -6    0.69    0.88
   0 -10  -6    0.12    1.36
   0  10   6   -2.24    1.92
   0 -10   6   -0.16    0.79
   0 -10  -6    0.60    0.72
   0 -10   6    0.48    0.90
   0  10   6    0.30    0.90
   0 -10  -6    0.03    0.81
   0  10   6    0.05    1.00
   0 -10  -6   -0.99    0.87
   0 -10   7   48.99    2.19
   0 -10  -7   46.37    2.14
   0 -10  -7   51.92    4.39
   0  10   7   53.45    4.70
   0 -10   7   48.63    2.08
   0  10  -7   44.97    3.66
   0 -10  -7   45.31    1.92
   0 -10   7   45.50    2.14
   0  10   7   48.91    2.23
   0 -10  -7   46.97    2.13
   0  10   7   47.42    4.04
   0 -10  -7   46.30    2.06
   0 -10   7   49.56    2.13
   0  10   8   23.88    3.41
   0 -10  -8   18.18    2.89
   0  10  -8   20.28    2.73
   0 -10  -8   19.85    1.37
   0 -10   8   19.66    1.56
   0 -10   8   21.41    1.60
   0 -10  -8   21.05    1.54
   0 -10  -8   20.61    1.57
   0  10   8   20.18    1.55
   0 -10   8   20.77    1.59
   0 -10  -8   19.06    1.53
   0 -10   9  233.28    4.77
   0 -10   9  230.00    4.63
   0 -10  -9  229.50    4.54
   0 -10  -9  232.20    4.75
   0  10   9  231.19    4.83
   0 -10   9  231.39    4.78
   0 -10  -9  232.70    4.74
   0  10 -10   45.26    2.47
   0 -10  10   47.85    2.17
   0 -10 -10   43.91    2.00
   0 -10 -10   49.10    2.21
   0  10  10   47.42    2.19
   0 -10 -10   47.55    2.20
   0 -10  10   49.51    2.25
   0  10 -11   50.87    2.52
   0 -10 -11   50.71    2.25
   0 -10  11   49.03    2.15
   0 -10 -11   50.11    2.11
   0  10 -11   47.90    2.35
   0  10  11   47.03    2.17
   0 -10 -11   51.55    2.29
   0  10 -12    2.14    1.06
   0 -10 -12    2.18    0.95
   0 -10  12    1.37    0.97
   0 -10 -12    2.84    1.03
   0  10  12    2.70    0.98
   0  10 -12    2.34    0.94
   0 -10 -12    2.12    0.99
   0 -10 -13    1.36    0.84
   0  10 -13   -0.45    1.06
   0 -10  13   -0.02    0.95
   0 -10 -13   -0.71    0.92
   0 -10 -13    0.34    0.89
   0  10 -13   -0.01    0.93
   0  10  13    1.35    0.87
   0 -10 -13   -0.43    0.93
   0 -10 -14    5.97    1.06
   0  10 -14    6.39    1.30
   0 -10 -14    8.00    1.07
   0 -10 -14    6.68    1.16
   0  10 -14    5.55    1.05
   0  10  14    6.39    1.04
   0 -10 -14    7.24    1.26
   0 -10 -15    0.21    0.75
   0  10 -15    1.40    1.05
   0 -10 -15   -0.14    0.93
   0 -10 -15   -0.20    0.93
   0  10 -15    0.53    0.87
   0  10  15    0.05    0.82
   0 -10 -15    1.72    0.99
   0 -10 -16    4.15    0.92
   0  10 -16    2.91    1.05
   0 -10 -16    3.02    0.89
   0 -10 -16    1.42    0.89
   0  10 -16    2.96    0.92
   0 -10 -16    3.40    1.09
   0  10 -17   27.15    1.77
   0 -10 -17   26.36    1.47
   0 -10 -17   27.23    1.59
   0  10 -17   26.94    1.54
   0 -10 -17   27.05    1.65
   0  10 -18    7.71    1.09
   0 -10 -18    7.54    0.99
   0 -10 -18   10.03    1.11
   0 -10 -18    8.00    0.92
   0  10 -19    7.61    1.02
   0 -10 -19    7.53    0.96
   0 -10 -19    8.48    1.02
   0 -10 -19    5.18    0.75
   0  10 -20   27.71    1.43
   0 -10 -20   25.91    1.15
   0 -10 -20   27.78    1.34
   0 -10 -20   28.89    1.39
   0  10 -21    3.03    0.71
   0 -10 -21    1.54    0.52
   0 -10 -21    1.97    0.59
   0 -10 -21    1.26    0.63
   0  10 -21    1.67    0.45
   0  10 -22    7.62    0.71
   0 -10 -22    8.69    0.72
   0 -10 -22    9.49    0.78
   0  10 -22    9.06    0.78
   0  10 -23    0.95    0.37
   0 -10 -23    2.35    0.51
   0  10 -23    1.07    0.48
   0 -11   0   -1.19    0.97
   0 -11   0    2.30    0.91
   0 -11   0    0.53    0.94
   0 -11   0    0.28    0.94
   0  11   0    0.03    0.91
   0 -11   1    0.11    0.87
   0 -11  -1   -1.08    0.91
   0 -11   1    0.13    0.88
   0 -11  -1   -0.11    0.75
   0 -11   1    0.49    0.89
   0 -11  -1    0.46    0.98
   0 -11   1   -0.97    1.11
   0 -11  -1   -0.09    0.94
   0  11   1   -0.44    1.01
   0  11  -1    0.45    0.89
   0 -11  -2   72.08    2.55
   0  11  -2   67.72    2.73
   0  11   2   69.56    2.66
   0 -11  -2   69.48    2.44
   0 -11   2   72.58    2.58
   0 -11  -2   73.30    2.62
   0 -11   2   74.16    2.67
   0 -11   2   70.29    2.63
   0 -11  -2   73.43    2.64
   0 -11  -3   25.24    1.62
   0  11   3   25.26    1.71
   0  11  -3   25.09    1.76
   0 -11   3   24.75    1.63
   0 -11  -3   25.91    1.60
   0 -11  -3   26.37    1.75
   0 -11   3   27.07    1.78
   0 -11  -3   25.55    1.69
   0 -11   3   28.28    1.85
   0 -11  -3   25.83    1.72
   0 -11  -4    9.24    1.21
   0  11   4    8.18    1.20
   0 -11   4    8.01    1.14
   0 -11  -4    8.71    1.11
   0 -11   4   10.15    1.29
   0 -11  -4    6.95    1.15
   0 -11  -4    7.96    1.21
   0 -11   4    8.10    1.25
   0 -11  -4    8.56    1.25
   0 -11  -5   -0.89    1.00
   0  11   5    2.22    0.85
   0 -11  -5    0.51    0.73
   0 -11   5    1.04    0.88
   0 -11   5    2.21    1.08
   0 -11  -5    2.74    1.08
   0 -11  -5    2.71    1.01
   0 -11   5    1.62    0.96
   0 -11  -5    1.14    1.00
   0 -11   6  178.41    3.99
   0 -11  -6  176.74    3.92
   0 -11   6  181.62    4.07
   0 -11  -6  164.34    3.74
   0  11   6  166.09    3.98
   0 -11  -6  175.77    4.12
   0 -11   6  178.97    4.18
   0 -11  -6  175.03    4.14
   0 -11   6  172.78    4.14
   0 -11  -6  174.31    4.07
   0 -11  -7   26.33    1.55
   0 -11   7   27.21    1.81
   0 -11   7   30.14    1.88
   0 -11  -7   29.16    1.83
   0 -11  -7   27.23    1.78
   0  11   7   25.11    1.71
   0 -11  -7   30.80    1.76
   0 -11   7   29.79    1.81
   0 -11  -8   68.23    2.31
   0 -11   8   72.71    2.67
   0 -11  -8   70.19    2.46
   0 -11   8   73.90    2.64
   0 -11  -8   70.96    2.64
   0  11   8   71.10    2.67
   0 -11   8   72.59    2.65
   0 -11  -8   74.49    2.67
   0  11  -9   53.13    2.69
   0 -11  -9   56.28    2.22
   0 -11   9   55.08    2.26
   0 -11  -9   56.43    2.40
   0  11   9   54.96    2.36
   0 -11   9   61.19    2.43
   0 -11  -9   59.44    2.42
   0  11 -10   92.32    3.33
   0 -11 -10   92.39    2.99
   0 -11  10   90.24    2.83
   0 -11 -10   91.37    2.75
   0  11  10   88.52    2.97
   0  11 -10   86.11    2.95
   0 -11  10   89.40    2.90
   0 -11 -10   93.38    2.97
   0  11 -11    4.37    1.20
   0 -11 -11    3.15    0.95
   0 -11  11    3.96    0.97
   0 -11 -11    3.24    0.99
   0  11  11    2.30    0.92
   0  11 -11    2.99    0.95
   0 -11 -11    3.48    1.07
   0  11 -12   28.04    1.93
   0 -11 -12   32.50    1.69
   0 -11  12   30.75    1.72
   0  11 -12   27.61    1.71
   0 -11 -12   29.67    1.82
   0  11 -13   68.24    2.70
   0 -11 -13   69.26    2.29
   0 -11 -13   70.28    2.52
   0  11 -13   68.87    2.44
   0 -11 -13   65.90    2.48
   0  11 -14   90.06    3.00
   0 -11 -14   87.13    2.51
   0 -11 -14   88.20    2.73
   0  11 -14   86.81    2.67
   0 -11 -14   83.70    2.74
   0  11 -15   29.41    1.78
   0 -11 -15   26.36    1.39
   0 -11 -15   27.84    1.63
   0  11 -15   24.58    1.46
   0 -11 -15   28.06    1.68
   0  11 -16    9.72    1.19
   0 -11 -16    9.00    0.93
   0 -11 -16   10.82    1.16
   0  11 -16    8.53    0.96
   0 -11 -16   10.18    1.13
   0  11 -17    0.63    0.82
   0 -11 -17    1.27    0.66
   0 -11 -17    0.45    0.75
   0  11 -17    0.25    0.66
   0 -11 -17    1.41    0.89
   0  11 -18    4.41    0.91
   0 -11 -18    4.83    0.85
   0 -11 -18    5.06    0.85
   0 -11 -18    4.01    0.70
   0  11 -19    7.98    0.90
   0 -11 -19    6.50    0.86
   0 -11 -19    7.06    0.85
   0 -11 -19    5.66    0.65
   0 -11 -20   13.07    0.86
   0 -11 -20   13.52    0.90
   0 -11 -21    0.73    0.48
   0 -11 -21   -0.04    0.42
   0  11 -21    0.53    0.38
   0  11 -21    0.65    0.48
   0 -11 -21    1.41    0.48
   0  11 -22    4.36    0.47
   0 -11 -22    4.70    0.48
   0 -12   0    3.55    0.96
   0 -12   0    4.08    1.11
   0  12   0    3.31    1.04
   0 -12   0    3.12    1.01
   0 -12   0    3.73    1.01
   0 -12   1    5.50    0.99
   0 -12  -1    3.75    1.01
   0 -12  -1    3.94    1.05
   0 -12   1    4.68    1.01
   0  12  -1    4.71    1.13
   0  12   1    4.65    1.02
   0 -12  -1    5.54    1.05
   0 -12   1    4.69    1.06
   0 -12  -1    4.27    1.07
   0 -12   2    7.21    1.07
   0 -12  -2    5.50    0.96
   0 -12   2    6.30    1.15
   0 -12  -2    6.81    1.17
   0  12   2    4.14    0.96
   0 -12  -2    4.89    1.05
   0 -12   2    4.01    1.11
   0 -12  -2    5.64    1.15
   0 -12  -3   57.08    2.21
   0 -12   3   56.81    2.30
   0 -12   3   60.39    2.44
   0 -12  -3   57.42    2.39
   0  12   3   53.27    2.32
   0 -12  -3   58.34    2.28
   0 -12  -3   57.38    2.39
   0 -12   3   56.80    2.40
   0 -12   4  198.43    4.30
   0 -12  -4  203.86    4.07
   0  12   4  188.29    4.32
   0 -12   4  196.06    4.42
   0 -12  -4  198.89    4.36
   0 -12  -4  193.83    4.14
   0 -12  -4  201.70    4.44
   0 -12   4  205.08    4.46
   0 -12  -5   34.00    1.70
   0  12   5   32.88    1.86
   0 -12  -5   34.87    1.99
   0 -12  -5   33.55    1.91
   0 -12   5   35.65    1.98
   0 -12  -5   33.35    1.84
   0 -12   5   35.55    1.87
   0 -12  -5   36.61    1.95
   0 -12   5   36.87    1.98
   0 -12  -6    1.68    0.71
   0  12   6    3.47    0.98
   0 -12  -6    4.04    1.10
   0 -12  -6    2.76    1.04
   0 -12   6    1.94    1.01
   0 -12   6    3.36    1.08
   0 -12  -6    3.55    0.94
   0 -12   6    2.19    1.09
   0 -12  -6    3.80    1.10
   0 -12   7    8.11    1.30
   0 -12  -7    9.72    1.30
   0 -12  -7    7.56    0.98
   0 -12   7    8.07    1.15
   0 -12  -7    7.23    1.22
   0 -12  -7    8.05    1.12
   0 -12   7    8.32    1.16
   0 -12  -7    9.49    1.32
   0 -12   8    1.57    0.94
   0 -12  -8    2.91    1.06
   0 -12  -8    2.96    0.77
   0 -12  -8    2.14    1.00
   0  12  -8    4.29    1.22
   0 -12  -8    2.66    0.91
   0 -12   8    5.06    1.07
   0 -12  -8    2.50    0.97
   0  12  -9   18.62    1.67
   0 -12  -9   18.00    1.49
   0 -12   9   20.11    1.54
   0 -12  -9   18.71    1.49
   0 -12  -9   19.07    1.57
   0 -12  -9   18.54    1.33
   0 -12   9   18.46    1.38
   0  12  -9   20.14    1.47
   0  12 -10   -0.36    0.85
   0 -12 -10    0.76    0.96
   0 -12 -10    0.03    0.95
   0  12 -10   -0.03    1.01
   0 -12 -10   -0.44    0.80
   0 -12  10   -0.26    0.85
   0 -12 -10   -0.52    0.90
   0 -12 -11   -0.68    0.92
   0  12 -11   -1.28    1.02
   0 -12 -11    0.13    0.96
   0 -12 -11   -0.72    0.88
   0 -12  11   -1.49    0.92
   0 -12 -11    2.23    0.83
   0  12 -11    0.53    0.75
   0 -12 -12   51.62    2.08
   0  12 -12   51.27    2.27
   0 -12 -12   49.88    2.13
   0 -12 -12   50.52    2.13
   0 -12 -12   49.24    1.86
   0  12 -12   49.09    1.94
   0  12 -13   17.72    1.43
   0 -12 -13   19.04    1.40
   0 -12 -13   15.37    1.32
   0 -12 -13   15.11    1.31
   0 -12 -13   16.75    1.19
   0  12 -13   14.51    1.14
   0 -12 -14   36.40    1.66
   0  12 -14   34.39    1.81
   0 -12 -14   35.75    1.71
   0 -12 -14   34.40    1.69
   0 -12 -14   34.63    1.47
   0  12 -14   31.68    1.49
   0  12 -15   80.43    2.47
   0 -12 -15   81.28    2.25
   0 -12 -15   79.60    2.31
   0 -12 -15   75.37    2.30
   0 -12 -15   79.29    2.02
   0  12 -15   74.51    2.04
   0 -12 -16   31.70    1.43
   0  12 -16   29.68    1.49
   0 -12 -16   30.38    1.44
   0 -12 -16   29.35    1.20
   0 -12 -16   28.25    1.41
   0 -12 -17    2.85    0.71
   0  12 -17    3.26    0.75
   0 -12 -17    2.13    0.70
   0 -12 -17    3.33    0.75
   0 -12 -18   14.26    0.91
   0 -12 -18   15.92    0.89
   0  12 -18   13.84    0.94
   0 -12 -18   15.43    0.96
   0 -12 -19    2.08    0.52
   0  12 -19    1.82    0.54
   0 -12 -19    2.53    0.52
   0 -12 -19    1.31    0.51
   0  12 -20   11.54    0.66
   0 -12 -20   10.17    0.61
   0 -13   0   -0.25    1.00
   0 -13   0   -0.77    1.06
   0 -13   0   -0.20    0.77
   0 -13   1    7.94    1.27
   0 -13  -1    7.38    1.23
   0 -13  -1    6.95    1.24
   0 -13   1    7.27    1.19
   0 -13  -1    8.13    1.03
   0 -13   1    7.06    1.05
   0 -13   2    4.61    1.11
   0 -13  -2    4.71    1.10
   0 -13   2    6.67    1.19
   0 -13  -2    6.41    1.20
   0 -13   2    4.57    0.96
   0 -13  -2    6.22    0.92
   0 -13  -3    1.51    0.72
   0 -13   3    0.25    0.96
   0 -13  -3    0.22    0.96
   0  13   3    0.92    0.83
   0 -13  -3    0.77    0.82
   0 -13   3    1.92    0.92
   0 -13  -3    0.29    0.97
   0 -13   3    0.78    0.93
   0 -13  -4   14.31    1.21
   0 -13  -4   17.21    1.44
   0 -13   4   16.44    1.46
   0  13   4   16.12    1.31
   0 -13  -4   17.21    1.34
   0 -13   4   18.99    1.36
   0 -13   4   16.08    1.45
   0 -13  -4   15.61    1.36
   0 -13  -5    4.09    0.83
   0 -13  -5    3.19    1.06
   0 -13   5    4.34    1.10
   0  13   5    3.56    0.88
   0 -13   5    4.34    1.05
   0 -13  -5    3.02    0.98
   0 -13   5    4.77    0.99
   0 -13  -5    3.26    0.92
   0 -13  -6    1.16    0.75
   0 -13   6    2.73    0.87
   0 -13  -6    2.82    0.74
   0 -13  -6    0.97    0.93
   0 -13   6    1.12    0.90
   0 -13   6    1.55    0.93
   0 -13  -6    3.83    1.07
   0 -13  -7   26.64    1.45
   0 -13   7   27.69    1.52
   0 -13  -7   25.89    1.29
   0 -13  -7   23.93    1.62
   0 -13   7   26.18    1.61
   0 -13  -7   26.33    1.66
   0  13  -7   27.98    1.85
   0  13  -8    0.88    0.78
   0 -13   8    0.40    0.77
   0 -13  -8    1.08    0.79
   0 -13  -8    0.17    0.89
   0 -13  -8    1.07    0.95
   0  13  -8    1.15    1.02
   0  13  -9   52.37    2.24
   0 -13  -9   52.37    2.04
   0 -13  -9   52.10    2.10
   0  13  -9   53.23    1.97
   0 -13  -9   55.35    1.87
   0 -13   9   53.76    1.91
   0  13 -10   39.91    1.94
   0 -13 -10   43.69    1.82
   0 -13 -10   42.32    1.84
   0  13 -10   36.56    1.62
   0 -13 -10   40.88    1.62
   0 -13  10   40.69    1.65
   0 -13 -11   34.45    1.61
   0  13 -11   35.92    1.77
   0 -13 -11   31.41    1.34
   0 -13 -11   34.93    1.68
   0  13 -11   32.02    1.43
   0 -13 -12   11.03    1.07
   0  13 -12   11.28    1.12
   0 -13 -12    8.18    0.80
   0 -13 -12    8.93    1.02
   0 -13 -12   11.05    1.10
   0  13 -12    9.00    0.84
   0 -13 -13   35.23    1.29
   0 -13 -13   38.60    1.53
   0  13 -13   38.35    1.68
   0 -13 -13   36.39    1.56
   0 -13 -14    0.69    0.67
   0  13 -14    0.81    0.69
   0 -13 -14   -0.21    0.66
   0  13 -15   21.70    1.17
   0 -13 -15   21.87    1.07
   0 -13 -15   21.40    1.14
   0  13 -16    6.59    0.74
   0 -13 -16    6.96    0.67
   0 -13 -16    8.91    0.78
   0 -13 -17   51.21    1.23
   0  13 -17   51.70    1.39
   0 -13 -17   49.36    1.32
   0 -14   0    1.16    0.68
   0 -14   0    1.29    0.84
   0 -14   0    0.34    0.82
   0 -14   1    0.38    0.71
   0 -14   1   -0.14    0.86
   0 -14  -1    0.24    0.85
   0 -14  -1    0.09    0.83
   0 -14   1    0.62    0.84
   0 -14  -2   27.39    1.57
   0 -14   2   27.39    1.54
   0 -14   2   28.76    1.41
   0 -14  -2   23.20    1.30
   0 -14  -2   27.95    1.61
   0 -14   2   27.72    1.56
   0 -14  -3    4.93    0.93
   0 -14   3    4.31    0.97
   0 -14   3    4.29    0.83
   0 -14  -3    4.93    0.74
   0 -14  -3    5.75    1.01
   0 -14   3    4.47    0.95
   0 -14   4   -1.14    0.85
   0 -14  -4   -0.04    0.86
   0 -14   4   -0.73    0.69
   0 -14  -4    0.09    0.56
   0 -14  -4    0.05    0.82
   0 -14   4   -0.56    0.82
   0  14  -5   13.79    1.30
   0 -14  -5   13.49    1.20
   0 -14   5   13.57    1.17
   0 -14  -5   15.30    1.26
   0 -14   5   12.14    0.97
   0 -14  -5   10.99    0.88
   0 -14  -6    4.45    0.64
   0  14  -6    3.28    0.72
   0 -14   6    4.02    0.76
   0 -14  -6    5.29    0.93
   0  14  -6    4.13    0.95
   0 -14   6    6.65    0.99
   0 -14  -6    5.92    1.02
   0 -14  -7   19.43    1.28
   0  14  -7   22.46    1.43
   0 -14  -7   20.13    1.31
   0 -14   7   21.24    1.15
   0 -14   8    1.07    0.61
   0 -14  -8    1.74    0.76
   0  14  -8    2.03    0.85
   0 -14  -8    3.01    0.83
   0  14  -9   11.56    1.10
   0 -14  -9   12.64    1.07
   0 -14  -9   11.66    1.05
   0 -14 -10    1.89    0.70
   0  14 -10    1.56    0.71
   0 -14 -10    0.38    0.66
   0 -14 -11    8.08    0.83
   0  14 -11    7.78    0.87
   0 -14 -11    6.84    0.83
   0  14 -12   14.18    0.98
   0 -14 -12   14.85    0.92
   0 -14 -12   13.68    0.94
   0  14 -13   58.75    1.66
   0 -14 -13   58.69    1.51
   0 -14 -13   58.39    1.59
   0  14 -14    0.46    0.45
   0 -14 -14    0.74    0.45
   0 -14 -14    1.67    0.52
   0  14 -15   51.26    1.23
   0 -14 -15   50.31    1.22
   0 -15   0    0.37    0.66
   0 -15   0   -0.65    0.67
   0 -15   0   -0.28    0.52
   0 -15   1    0.07    0.70
   0 -15  -1   -0.63    0.68
   0 -15  -1   -0.71    0.68
   0 -15   1   -0.57    0.69
   0 -15   1   -0.51    0.53
   0 -15  -1    0.13    0.49
   0 -15  -2    3.97    0.77
   0 -15   2    3.33    0.79
   0 -15   2    4.19    0.79
   0 -15  -2    3.24    0.74
   0 -15   2    3.62    0.56
   0 -15   3    3.36    0.58
   0 -15  -3    4.89    0.75
   0  15  -3    4.71    0.82
   0 -15   3    3.61    0.76
   0 -15  -3    4.16    0.76
   0 -15   4    0.04    0.49
   0 -15  -4    0.03    0.66
   0  15  -4    0.01    0.71
   0 -15  -4    1.49    0.66
   0 -15   5   -0.33    0.47
   0 -15  -5   -0.53    0.62
   0 -15  -5    0.33    0.60
   0  15  -5   -0.61    0.66
   0 -15  -6   58.41    1.70
   0  15  -6   59.38    1.83
   0 -15  -6   55.54    1.70
   0  15  -7    1.31    0.60
   0 -15  -7    2.12    0.61
   0 -15  -7    2.88    0.67
   0 -15  -8   10.30    0.81
   0  15  -8    9.40    0.78
   0 -15  -8    8.62    0.75
   0  15  -9   30.86    1.17
   0 -15  -9   29.17    1.09
   0 -15  -9   29.13    1.12
   0 -15 -10    1.15    0.46
   0  15 -10    0.52    0.43
   0 -15 -10    1.07    0.44
   0  15 -11   26.53    0.93
   0 -15 -11   22.74    0.87
   0  16   0   -0.53    0.44
   0 -16  -1   -0.34    0.43
   0  16   1   -0.81    0.44
   0  16  -1    0.04    0.42
   0  16   2   24.00    0.94
   0  16  -2   22.76    0.91
   0 -16  -2   21.12    0.89
   0  16  -3    5.78    0.55
   0 -16  -3    5.39    0.54
   0  16   3    6.39    0.58
   0 -16  -4    1.53    0.43
   0 -16  -4    0.60    0.37
   1   0 -29    1.42    0.40
   1   0 -29    0.57    0.32
   1   0 -28    0.07    0.44
   1   0 -28    0.42    0.44
   1   0 -28    0.48    0.46
  -1   0  27   21.60    1.03
   1   0 -27   21.19    1.13
   1   0 -27   20.67    1.15
   1   0 -26    0.07    0.56
   1   0 -26    0.42    0.54
   1   0 -25   53.68    2.04
   1   0 -25   52.28    2.04
   1   0 -24    1.41    0.74
   1   0 -24    0.43    0.72
   1   0 -23  210.60    4.44
   1   0 -23  207.86    4.44
   1   0 -22    0.30    0.69
   1   0 -22   -0.32    0.68
   1   0 -21  172.17    4.10
   1   0 -21  175.01    4.12
   1   0 -21  175.03    4.19
  -1   0  20   -0.51    1.09
   1   0 -20    0.04    0.71
   1   0 -20    0.13    0.65
   1   0 -20   -0.36    0.72
  -1   0  19  197.66    7.93
   1   0 -19  192.47    4.26
   1   0 -19  195.70    4.33
  -1   0  18    0.45    1.28
  -1   0  18    1.64    1.21
  -1   0  17  568.08   13.47
  -1   0  17  548.60   12.99
  -1   0  16    1.52    1.24
  -1   0  16   -0.19    1.20
  -1   0  15  244.42    7.92
  -1   0  15  248.27    7.90
   1   0 -14    0.61    0.79
  -1   0  14    0.51    0.95
  -1   0  14    0.49    1.06
   1   0 -13    7.95    1.15
  -1   0  13   10.12    1.64
  -1   0  13    9.31    1.57
   1   0 -12    0.35    0.70
  -1   0  12    0.09    0.83
  -1   0  12    0.45    0.92
   1   0 -11    1.38    0.77
  -1   0  11    2.41    1.12
  -1   0  11    2.63    1.08
   1   0 -10   -0.70    0.64
  -1   0  10   -0.57    0.86
  -1   0  10    0.75    1.03
  -1   0   9   22.18    1.76
   1   0  -9   20.51    1.36
  -1   0   9   18.47    1.76
   1   0  -8    0.19    0.51
  -1   0   8    0.65    0.70
  -1   0   8    1.15    0.96
  -1   0   7  144.58    3.83
   1   0  -7  146.78    3.04
  -1   0   7  149.13    4.19
  -1   0   6    0.38    0.87
   1   0  -6   -0.15    0.46
  -1   0   6    0.39    0.67
  -1   0   6   -0.20    0.84
  -1   0   5  107.99    2.89
  -1   0   5  106.84    3.08
   1   0  -5  108.40    2.02
  -1   0   5  107.50    3.17
  -1   0   4    0.57    0.77
  -1   0   4    0.15    0.72
   1   0  -4   -0.09    0.28
  -1   0   3  246.84    4.35
  -1   0   3  250.41    4.38
  -1   0   2    0.09    0.55
  -1   0   1  332.94    4.46
  -1   0   0   -0.13    0.38
  -1   0   0    0.21    0.51
  -1   0   0    0.20    0.34
  -1   0  -1  281.21    3.82
  -1   0  -1  281.42    3.92
  -1   0  -1  283.97    3.83
  -1   0  -1  276.03    3.27
  -1   0  -2   -0.58    0.60
  -1   0  -2    2.39    0.57
   1   0   2    0.41    0.55
  -1   0  -2    0.19    0.25
  -1   0  -2   -0.13    0.52
   1   0   2    1.97    0.35
  -1   0  -3  158.73    3.28
   1   0   3  157.55    2.98
  -1   0  -3  161.58    2.77
  -1   0  -3  156.68    3.08
  -1   0  -3  157.26    3.56
   1   0   3  156.50    2.84
   1   0   4    0.10    0.67
  -1   0  -4    0.39    0.72
  -1   0  -4    0.44    0.64
   1   0   4    0.14    0.55
   1   0   4   -0.14    0.26
   1   0   5    8.41    1.01
  -1   0  -5    6.91    1.06
  -1   0  -5    7.47    1.02
  -1   0  -5    9.44    1.13
   1   0   6    0.29    0.78
  -1   0  -6   -0.15    0.83
  -1   0  -6    0.32    0.71
  -1   0  -6    0.59    0.82
  -1   0  -7  226.53    4.85
  -1   0  -7  226.47    5.22
  -1   0  -8    1.24    0.87
  -1   0  -8    0.77    0.89
  -1   0  -9  227.31    5.43
  -1   0  -9  218.18    5.70
  -1   0 -10    0.19    0.87
  -1   0 -10    0.71    1.05
  -1   0 -11  888.34   13.27
  -1   0 -11  902.89   13.98
  -1   0 -12    1.09    0.94
  -1   0 -12   -0.67    1.09
  -1   0 -13   59.42    3.33
  -1   0 -13   59.89    3.55
  -1   0 -14    0.42    0.97
  -1   0 -14   -0.11    1.05
  -1   0 -15  320.66    8.76
  -1   0 -15  330.84    9.22
  -1   0 -16    0.40    0.98
  -1   0 -16    1.02    1.27
  -1   0 -17   35.99    3.35
   1   0  17   38.86    3.51
  -1   0 -17   37.03    3.30
  -1   0 -18   -0.29    1.34
  -1   0 -18   -0.91    0.75
  -1   0 -18   -0.34    1.13
   1   0  18    2.50    1.41
  -1   0 -18   -0.43    0.70
  -1   0 -19    0.96    0.74
  -1   0 -19    0.54    0.64
  -1   0 -19    0.62    0.77
  -1   0 -19    0.24    1.20
   1   0  19   -0.83    1.29
  -1   0 -19    0.23    0.60
  -1   0 -20    0.71    0.77
  -1   0 -20   -0.01    0.63
  -1   0 -20    0.35    0.82
  -1   0 -20   -1.00    0.61
  -1   0 -21   -0.93    0.89
  -1   0 -21    0.25    0.65
  -1   0 -21    0.57    0.87
  -1   0 -22   -0.11    0.81
  -1   0 -22   -0.41    0.81
  -1   0 -23  178.39    4.22
  -1   0 -23  176.61    3.69
  -1   0 -23  179.64    4.25
  -1   0 -24    0.34    0.73
  -1   0 -24    0.71    0.61
  -1   0 -24    0.34    0.76
  -1   0 -25   14.98    1.24
  -1   0 -26    0.00    0.65
  -1   0 -27   -0.34    0.59
  -1   0 -28    0.55    0.48
  -1   0 -29   65.14    1.54
   1  -1 -29   40.38    1.22
   1   1 -29   39.01    1.16
   1   1 -29   37.57    1.04
   1  -1 -29   38.57    1.09
   1  -1 -28   18.97    1.00
   1  -1 -28   18.48    0.88
   1   1 -28   19.45    0.95
   1  -1 -28   20.37    0.97
   1   1 -27   19.20    1.09
   1   1 -27   18.73    1.10
   1  -1 -27   19.13    1.05
   1   1 -26   63.57    2.07
   1  -1 -26   59.35    2.05
   1  -1 -26   63.94    2.03
   1   1 -26   59.97    2.03
   1  -1 -25    5.25    0.83
   1   1 -25    6.01    0.90
   1  -1 -25    4.89    0.82
   1   1 -25    6.57    0.91
   1  -1 -24    8.52    1.02
   1   1 -24    8.14    0.99
   1  -1 -24    7.88    0.91
   1   1 -24    8.21    1.03
   1   1 -23   22.70    1.50
   1  -1 -23   23.33    1.53
   1   1 -23   21.16    1.42
   1  -1 -23   25.02    1.54
   1   1 -23   22.46    1.48
   1   1 -22   15.26    1.34
   1   1 -22   14.15    1.27
   1  -1 -22   13.00    1.24
   1   1 -22   13.16    1.22
   1  -1 -22   12.34    1.23
   1   1 -21    4.56    0.91
   1  -1 -21    5.75    1.00
   1   1 -21    4.58    0.92
   1  -1 -21    4.55    0.92
   1   1 -20  255.47    5.08
   1   1 -20  253.84    5.12
   1  -1 -20  256.06    5.02
   1  -1 -20  252.35    5.04
   1  -1 -19   45.82    2.03
   1   1 -19   47.59    2.10
  -1   1  19   45.68    3.82
  -1  -1  19   53.34    4.19
   1   1 -19   40.53    3.49
  -1  -1  19   47.29    4.04
   1   1 -19   46.07    2.10
   1  -1 -19   47.83    2.07
   1  -1 -19   49.85    2.17
   1   1 -19   48.37    2.10
  -1  -1  18  487.88   12.53
  -1   1  18  456.30   12.12
   1  -1 -18  485.11    7.14
   1  -1 -18  493.38    7.31
  -1  -1  18  469.29   12.51
  -1  -1  17   73.17    4.67
  -1  -1  17   73.77    4.63
  -1   1  17   69.54    4.45
  -1  -1  16  113.37    5.56
  -1   1  16  111.99    5.68
  -1  -1  16  108.17    5.39
  -1   1  16  114.04    5.52
  -1   1  15   86.54    4.78
  -1  -1  15   85.15    4.61
   1  -1 -15   87.52    3.94
  -1   1  15   84.54    4.56
  -1  -1  15   83.12    4.54
  -1   1  14   22.94    2.47
  -1  -1  14   21.92    2.24
   1  -1 -14   26.64    2.16
  -1   1  14   25.38    2.51
  -1  -1  14   21.00    2.30
  -1  -1  13   35.08    2.69
  -1   1  13   36.49    2.87
   1  -1 -13   35.23    2.29
  -1  -1  13   29.75    2.56
  -1   1  13   34.99    2.79
  -1  -1  12    2.65    1.09
  -1   1  12    2.12    1.07
  -1   1  12    2.61    1.08
  -1  -1  12    3.37    1.10
   1  -1 -12    2.09    0.85
  -1  -1  11  456.38    8.89
  -1   1  11  438.45    9.16
   1  -1 -11  447.38    7.81
  -1   1  11  443.13    9.24
  -1  -1  11  439.32    9.23
  -1   1  10 1192.83   16.05
  -1  -1  10 1237.42   15.63
   1  -1 -10 1208.79   14.23
  -1  -1  10 1187.46   16.22
  -1   1  10 1205.96   16.30
  -1   1   9  211.92    5.53
  -1  -1   9  218.92    5.32
   1  -1  -9  217.99    4.61
  -1   1   9  216.34    5.69
  -1  -1   9  217.19    5.75
  -1   1   8  308.30    6.48
  -1  -1   8  320.51    6.15
   1  -1  -8  326.43    5.45
  -1   1   8  328.47    6.40
  -1  -1   8  312.86    6.70
  -1   1   8  319.99    6.73
  -1  -1   7   21.07    1.47
   1  -1  -7   20.63    1.24
  -1   1   7   20.49    1.59
  -1  -1   7   21.91    1.78
  -1   1   7   19.51    1.65
  -1  -1   6    1.71    0.67
  -1   1   6    1.91    0.83
   1  -1  -6    1.53    0.52
  -1   1   6    2.65    0.98
  -1  -1   6    2.20    0.93
  -1  -1   5   75.21    2.24
  -1   1   5   73.63    2.54
   1  -1  -5   73.30    1.88
  -1   1   5   75.21    2.72
  -1  -1   5   73.35    2.65
  -1  -1   4  514.93    6.30
  -1  -1   4  511.09    7.28
  -1   1   4  512.66    7.42
   1  -1  -4  514.93    5.78
  -1   1   4  516.04    7.18
  -1  -1   3   82.65    2.46
  -1   1   3   82.38    2.56
   1  -1  -3   87.43    1.80
  -1  -1   3   84.79    2.42
  -1  -1   2  487.81    6.29
  -1   1   2  496.55    6.63
  -1  -1   2  497.61    6.26
   1   1  -2  486.52    6.01
  -1  -1   2  500.35    4.39
  -1  -1   1  238.49    3.60
  -1   1   1  242.40    4.00
  -1  -1   1  240.91    2.74
   1   1  -1  240.85    3.56
  -1   1   1  244.53    4.11
  -1  -1   0 4282.99   34.45
  -1  -1   0 4286.24   34.10
   1  -1   0 4230.67   35.21
  -1  -1   0 4258.81   34.56
  -1  -1   0 4271.66   34.20
  -1   1   0 4263.46   35.21
  -1   1   0 4263.66   35.44
  -1   1   0 4255.73   35.64
   1  -1   1  114.11    1.92
   1   1   1  105.11    1.74
  -1  -1  -1  114.50    2.27
  -1  -1  -1  114.97    1.81
  -1   1  -1  111.17    2.57
   1  -1   1  111.35    2.49
  -1  -1  -1  110.32    2.41
   1  -1   1  115.59    2.36
  -1   1  -1  115.98    2.62
   1   1   2  283.12    3.59
  -1  -1  -2  289.06    4.34
  -1   1  -2  292.56    4.58
  -1  -1  -2  291.47    3.70
   1  -1   2  293.55    4.00
   1  -1   2  283.94    4.34
   1   1   2  286.85    3.67
  -1  -1  -2  286.86    4.52
  -1   1  -2  286.91    4.46
  -1   1  -3  119.44    2.95
  -1  -1  -3  119.62    2.85
  -1   1  -3  114.92    2.88
  -1  -1  -3  117.13    2.38
   1   1   3  116.74    2.15
  -1  -1  -3  121.31    3.00
   1  -1   3  117.67    2.65
  -1  -1  -3  121.59    1.89
  -1   1  -4  473.52    6.95
  -1  -1  -4  471.00    6.77
   1  -1   4  468.83    6.24
   1  -1   4  463.68    5.46
  -1   1  -4  479.90    6.79
  -1  -1  -4  472.86    6.11
  -1  -1  -4  476.24    4.97
  -1   1  -5   39.41    1.99
   1  -1   5   37.52    1.83
  -1  -1  -5   37.49    1.89
  -1   1  -5   37.24    1.84
  -1  -1  -5   37.16    1.10
  -1   1  -5   34.15    1.89
   1  -1   5   35.93    1.28
   1  -1   6    0.28    0.86
   1   1   6    1.25    0.36
  -1   1  -6    1.25    0.72
   1  -1   6    0.63    0.42
  -1   1  -6    1.00    0.83
  -1  -1  -6    0.35    0.81
  -1   1  -6    1.13    0.88
  -1   1  -7  135.82    3.87
   1   1   7  134.61    2.47
   1  -1   7  134.90    3.78
  -1  -1  -7  137.16    4.03
  -1   1  -7  140.43    4.15
  -1   1  -7  141.99    4.17
   1  -1   8  234.03    5.31
  -1  -1  -8  233.57    5.66
  -1   1  -8  239.81    5.78
   1   1   8  234.22    3.80
  -1   1  -8  233.97    5.40
  -1   1  -9   71.77    3.30
  -1  -1  -9   71.22    3.24
   1   1   9   71.18    2.15
  -1   1  -9   74.24    3.13
  -1   1 -10 1156.91   16.09
  -1  -1 -10 1169.52   16.12
   1   1  10 1199.34   12.79
  -1   1 -10 1211.02   15.69
  -1   1 -11   12.79    1.59
  -1   1 -11   14.79    1.84
  -1  -1 -11   14.58    1.83
  -1   1 -12    1.38    0.96
  -1  -1 -12    0.68    1.03
  -1   1 -12    2.58    1.12
  -1   1 -13    2.26    1.03
  -1  -1 -13    2.93    1.08
  -1  -1 -13    2.26    1.27
  -1   1 -13    2.94    1.26
   1   1  14    0.87    0.94
  -1  -1 -14    0.50    0.87
  -1   1 -14    1.86    1.12
  -1   1 -14    1.64    1.26
  -1  -1 -14    0.64    1.17
  -1   1 -15  151.35    5.96
  -1  -1 -15  156.71    5.94
   1   1  15  150.06    6.21
  -1  -1 -15  150.48    6.16
  -1   1 -15  150.83    6.15
  -1  -1 -16  141.79    5.94
  -1   1 -16  138.87    5.98
   1   1  16  131.42    6.05
  -1  -1 -16  142.65    6.27
  -1   1 -17  333.41    9.83
  -1  -1 -17  338.17    9.71
   1   1  17  348.90   10.41
  -1  -1 -17  328.64   10.11
   1   1  18  459.05   12.42
   1  -1  18  447.32   12.48
  -1  -1 -18  428.86   11.99
  -1  -1 -18  446.01    7.09
  -1   1 -18  457.36    7.13
  -1  -1 -18  449.52    6.25
  -1   1 -18  436.06   11.70
  -1  -1 -18  449.81   11.71
  -1   1 -18  440.10    6.94
  -1  -1 -18  442.84    6.64
  -1   1 -18  438.74    7.07
  -1  -1 -18  454.54    7.10
  -1  -1 -19  237.27    9.02
  -1  -1 -19  250.42    5.14
  -1   1 -19  247.87    5.12
  -1  -1 -19  240.62    4.33
  -1  -1 -19  246.19    5.11
  -1   1 -19  239.85    5.09
  -1  -1 -19  243.21    8.75
  -1   1 -19  230.18    8.65
   1   1  19  240.15    9.19
   1  -1  19  255.14    9.55
  -1  -1 -19  245.41    4.71
  -1   1 -20  403.23    6.88
  -1  -1 -20  399.28    6.80
  -1   1 -20  413.75    6.88
  -1  -1 -20  403.37    6.86
  -1  -1 -20  393.19    6.30
  -1  -1 -20  398.55    5.90
  -1   1 -21   71.22    2.71
  -1  -1 -21   72.65    2.77
  -1  -1 -21   73.74    2.74
  -1   1 -21   76.52    2.82
  -1  -1 -22   12.07    1.31
  -1   1 -22   13.61    1.37
  -1  -1 -22   11.48    1.11
  -1   1 -22   12.85    1.36
  -1  -1 -22   11.50    1.26
  -1  -1 -23  122.07    3.45
  -1   1 -23  121.00    3.42
  -1  -1 -23  115.62    3.00
  -1  -1 -23  122.04    3.46
  -1   1 -23  121.45    3.46
  -1   1 -24    8.06    1.09
  -1  -1 -24    9.40    1.11
  -1  -1 -24    9.19    0.91
  -1   1 -24    9.20    1.16
  -1  -1 -25   12.49    1.18
  -1   1 -25   13.80    1.20
  -1  -1 -25   12.95    0.96
  -1   1 -25   15.65    1.26
  -1   1 -26   65.20    2.18
  -1  -1 -26   67.90    2.22
  -1  -1 -26   61.81    1.78
  -1   1 -27   23.70    1.24
  -1  -1 -27   22.91    1.23
  -1  -1 -28   17.06    0.97
  -1   1 -28   17.50    0.97
  -1  -1 -29    6.22    0.54
  -1   1 -29    6.20    0.54
  -1  -1 -29    6.96    0.57
  -1  -1 -29    5.95    0.54
   1  -2 -29   10.47    0.66
   1   2 -29    8.78    0.55
   1  -2 -29   10.88    0.60
   1  -2 -29   10.62    0.61
   1  -2 -28   43.55    1.46
   1   2 -28   45.10    1.36
   1   2 -28   42.21    1.35
   1  -2 -28   43.41    1.24
   1  -2 -28   44.68    1.38
   1   2 -27   13.69    0.91
   1  -2 -27   14.31    1.00
   1  -2 -27   15.11    0.91
   1   2 -27   14.52    0.97
   1  -2 -27   14.29    0.98
   1   2 -26   24.76    1.31
   1   2 -26   25.16    1.37
   1  -2 -26   24.68    1.25
   1  -2 -26   27.64    1.38
   1  -2 -25    0.73    0.61
   1   2 -25    1.63    0.69
   1  -2 -25    0.99    0.67
   1   2 -25    2.07    0.64
   1  -2 -24   58.38    2.23
   1   2 -24   56.87    2.17
   1  -2 -24   56.77    2.11
   1   2 -24   57.74    2.24
   1   2 -24   60.89    2.22
   1  -2 -23    3.28    0.83
   1   2 -23    2.47    0.77
   1  -2 -23    2.56    0.69
   1   2 -23    4.67    0.97
   1   2 -23    4.60    0.94
   1  -2 -22    9.05    1.13
   1   2 -22   10.38    1.12
   1   2 -22    9.47    1.15
   1  -2 -22    8.97    1.03
   1  -2 -21    2.52    0.82
   1   2 -21    3.44    0.88
   1   2 -21    2.59    0.95
   1   2 -21    3.60    0.93
   1  -2 -21    1.97    0.77
   1  -2 -20    8.19    1.07
   1   2 -20    6.71    1.15
   1   2 -20    6.38    0.97
   1  -2 -20    6.53    0.96
   1  -2 -19   50.67    2.13
  -1   2  19   50.00    4.02
   1   2 -19   51.35    3.84
   1  -2 -19   48.14    2.10
   1   2 -19   49.62    2.19
  -1  -2  19   44.77    3.91
   1   2 -19   49.01    2.10
   1   2 -18    0.08    0.64
   1  -2 -18    0.80    0.58
  -1   2  18    1.32    1.30
   1   2 -18    1.04    1.10
  -1  -2  18    0.48    0.89
  -1  -2  18    0.96    0.81
   1   2 -18    1.25    0.84
   1  -2 -18    0.76    0.68
  -1  -2  17    1.91    1.10
   1   2 -17   -0.04    1.06
  -1   2  17    1.31    1.02
  -1  -2  16  246.59    8.15
   1   2 -16  241.81    7.58
  -1   2  16  236.25    8.17
  -1  -2  16  253.50    8.41
   1  -2 -15   23.19    2.11
  -1  -2  15   24.32    2.51
  -1   2  15   24.13    2.56
  -1  -2  15   25.19    2.68
   1  -2 -14   75.00    3.67
  -1  -2  14   77.01    4.15
  -1  -2  14   80.56    4.35
  -1   2  14   77.37    4.29
  -1  -2  13   -0.29    0.87
  -1  -2  13    0.86    0.94
  -1   2  13    1.02    1.00
   1  -2 -13    1.67    0.76
   1  -2 -12   49.74    2.71
  -1  -2  12   52.74    3.08
  -1  -2  12   47.98    3.15
  -1   2  12   48.62    3.19
   1  -2 -11   18.33    1.67
  -1  -2  11   17.86    1.79
  -1  -2  11   19.27    2.03
  -1   2  11   17.24    1.90
   1  -2 -10   27.60    1.84
  -1  -2  10   29.77    2.09
  -1   2  10   26.43    2.23
  -1  -2  10   26.41    2.23
   1  -2  -9  112.24    3.47
  -1   2   9  118.27    3.90
  -1  -2   9  115.38    3.77
  -1  -2   9  108.46    4.10
  -1   2   9  108.13    4.12
  -1   2   8  315.78    6.43
   1  -2  -8  320.93    5.82
  -1  -2   8  319.50    6.91
  -1   2   8  322.57    6.96
   1  -2  -7    0.22    0.62
  -1   2   7    1.48    0.85
  -1   2   7    0.37    0.83
  -1  -2   7    0.03    0.87
   1  -2  -6  338.17    5.51
  -1   2   6  328.86    6.12
  -1  -2   6  346.35    6.55
  -1   2   6  343.15    6.65
   1  -2  -5   75.83    2.31
  -1  -2   5   77.19    2.81
  -1   2   5   78.83    2.91
   1  -2  -4    1.10    0.68
  -1  -2   4    0.70    0.38
  -1   2   4    0.88    0.87
  -1  -2   4    2.53    0.80
   1   2  -3    8.72    1.12
  -1  -2   3    8.54    0.60
  -1   2   3    8.83    1.11
  -1  -2   3    9.41    1.03
  -1  -2   2  140.99    3.13
  -1   2   2  144.60    3.48
   1   2  -2  135.34    1.75
  -1   2   2  139.88    3.35
   1   2  -2  141.38    3.37
  -1   2   1    8.17    1.00
  -1  -2   1    7.26    0.72
   1  -2  -1    7.19    0.84
   1   2  -1    9.73    1.11
  -1   2   1    8.51    0.74
  -1   2   1    7.78    0.99
  -1   2   0 2445.22   22.55
   1  -2   0 2452.49   21.63
  -1   2   0 2466.78   20.99
  -1  -2   0 2454.49   21.34
   1  -2   0 2450.95   22.11
  -1   2  -1  746.35    9.05
  -1   2  -1  748.28    9.11
  -1  -2  -1  745.38    8.39
   1  -2   1  754.76    8.60
  -1   2  -2   62.01    2.21
  -1   2  -2   65.12    2.27
   1   2   2   60.30    1.18
  -1  -2  -2   61.34    2.06
  -1  -2  -3  147.43    3.40
   1   2   3  147.54    2.08
  -1   2  -3  146.68    3.55
  -1  -2  -4    2.97    0.84
   1  -2   4    3.29    0.73
   1   2   4    2.62    0.35
  -1   2  -4    3.19    0.85
  -1  -2  -5  119.29    2.55
   1   2   5  122.69    2.00
  -1   2  -5  124.63    3.53
  -1  -2  -5  122.65    3.51
   1  -2   5  121.77    2.81
  -1   2  -5  123.64    3.71
  -1  -2  -6  303.58    4.61
   1   2   6  301.27    3.88
  -1   2  -6  309.43    6.05
  -1  -2  -6  303.05    6.03
   1  -2   6  303.68    5.86
  -1   2  -6  305.72    6.24
   1  -2   6  307.65    4.96
  -1  -2  -7  103.42    2.66
   1   2   7  105.37    2.25
  -1   2  -7  104.68    3.57
   1  -2   7  105.70    3.47
  -1  -2  -7  106.86    3.68
  -1   2  -7  101.60    3.67
   1  -2   7  104.16    2.83
  -1  -2  -8  160.00    3.59
  -1   2  -8  159.56    4.63
   1   2   8  160.79    3.10
  -1   2  -8  161.18    4.81
   1  -2   8  161.05    4.50
  -1  -2  -8  158.46    4.74
   1   2   9  201.63    3.81
  -1   2  -9  197.65    5.44
  -1  -2  -9  200.73    4.30
   1  -2   9  205.95    5.38
  -1  -2  -9  198.95    5.60
  -1   2  -9  199.95    5.63
  -1   2 -10   14.85    1.68
  -1  -2 -10   15.67    1.81
   1   2  10   15.15    1.62
  -1  -2 -10   15.08    1.24
  -1   2 -11    0.48    0.85
  -1  -2 -11    0.59    0.98
   1   2  11    1.02    0.80
  -1  -2 -11    0.14    0.56
   1   2  12   26.83    2.32
  -1   2 -12   24.89    2.20
  -1  -2 -12   23.73    1.71
  -1  -2 -12   23.76    2.30
   1   2  13    3.59    1.15
  -1   2 -13    2.15    0.99
   1   2  14   55.80    3.62
  -1   2 -14   53.96    3.50
  -1  -2 -14   58.05    3.78
  -1  -2 -15    3.54    1.36
   1   2  15    3.32    0.99
  -1   2 -15    3.42    1.28
   1   2  16  227.02    8.02
  -1  -2 -16  225.24    8.09
  -1  -2 -16  217.81    7.47
  -1   2 -16  222.44    7.74
  -1  -2 -17   46.61    3.82
   1   2  17   54.57    4.13
  -1  -2 -17   51.82    3.83
  -1   2 -17   47.76    3.76
  -1   2 -17   52.61    2.19
  -1  -2 -17   52.13    2.18
  -1  -2 -17   54.43    2.20
  -1   2 -18    0.87    0.73
  -1  -2 -18    1.70    0.85
  -1  -2 -18    2.18    1.34
  -1  -2 -18    0.72    0.75
  -1  -2 -18    1.93    1.24
  -1   2 -18   -0.26    1.13
  -1   2 -18    0.79    0.91
   1   2  18   -1.75    1.13
  -1  -2 -18    0.03    0.73
  -1  -2 -19  100.73    5.94
  -1  -2 -19  100.38    3.17
  -1   2 -19   97.33    3.11
  -1  -2 -19   98.12    5.48
  -1   2 -19   94.61    5.54
  -1  -2 -19  100.92    3.20
  -1   2 -19  103.32    3.21
   1   2  19  104.69    6.00
  -1  -2 -19  103.16    2.81
  -1  -2 -20   13.64    1.35
  -1   2 -20   14.66    1.42
  -1   2 -20   13.53    1.39
  -1   2 -20   12.10    1.20
  -1  -2 -20   12.84    1.38
  -1  -2 -20   13.80    1.20
  -1   2 -21    0.57    0.84
  -1  -2 -21    1.46    0.89
  -1  -2 -21    0.64    0.82
  -1   2 -21    0.63    0.76
  -1  -2 -21    1.21    0.76
  -1   2 -22   20.90    1.61
  -1  -2 -22   21.34    1.39
  -1  -2 -22   20.08    1.54
  -1   2 -22   21.06    1.56
  -1   2 -23    0.51    0.86
  -1  -2 -23   -0.93    0.68
  -1  -2 -23    0.31    0.75
  -1   2 -23    0.98    0.75
  -1  -2 -23   -0.75    0.68
  -1   2 -24   47.10    2.11
  -1  -2 -24   42.46    1.77
  -1  -2 -24   45.59    2.09
  -1   2 -24   45.35    2.03
  -1   2 -25    0.77    0.72
  -1  -2 -25    0.35    0.53
  -1   2 -25    0.39    0.64
  -1  -2 -25    1.02    0.77
  -1   2 -26   21.32    1.30
  -1  -2 -26   18.99    1.27
  -1   2 -26   19.11    1.21
  -1  -2 -26   17.92    1.02
  -1   2 -27    0.46    0.53
  -1  -2 -27    1.36    0.58
  -1  -2 -27    1.40    0.43
  -1  -2 -28   50.13    1.48
  -1  -2 -28   51.49    1.56
  -1   2 -28   51.39    1.52
  -1  -2 -28   49.88    1.44
  -1  -2 -29    4.89    0.46
  -1   2 -29    4.87    0.47
  -1  -2 -29    5.03    0.46
   1  -3 -29    0.79    0.33
  -1   3  29    1.55    0.44
   1   3 -28   15.86    0.85
   1  -3 -28   15.65    0.88
   1   3 -28   14.95    0.77
   1  -3 -28   16.08    0.86
   1  -3 -27    9.96    0.72
   1   3 -27    8.35    0.78
   1   3 -27    7.28    0.67
   1  -3 -27    8.06    0.80
   1  -3 -27    8.81    0.81
   1  -3 -26   13.30    0.96
   1   3 -26   13.91    1.05
   1  -3 -26   15.00    1.07
   1   3 -26   14.04    1.00
   1  -3 -26   15.87    1.10
   1  -3 -25    0.34    0.59
   1  -3 -25   -0.15    0.54
   1   3 -25   -0.08    0.59
   1   3 -25    0.10    0.59
   1  -3 -25   -0.50    0.64
   1  -3 -25    0.23    0.66
   1   3 -24    2.27    0.74
   1   3 -24    0.78    0.61
   1   3 -24    0.37    0.72
   1  -3 -24    0.76    0.65
   1   3 -23   86.74    2.67
   1   3 -23   90.13    2.91
   1  -3 -23   87.31    2.70
   1  -3 -23   88.92    2.81
   1   3 -23   90.22    2.77
   1   3 -22    0.30    0.69
   1   3 -22    0.16    0.91
   1  -3 -22   -0.12    0.69
   1   3 -22   -0.64    0.79
   1  -3 -22    0.42    0.68
   1   3 -21   13.30    1.23
   1   3 -21   13.42    1.35
   1  -3 -21   11.52    1.17
   1  -3 -21   12.31    1.22
   1   3 -20  463.32    7.11
   1   3 -20  461.71    7.23
   1  -3 -20  464.38    7.21
   1  -3 -20  462.19    7.07
   1  -3 -19   15.85    1.25
   1   3 -19   13.66    1.21
   1   3 -19   14.79    1.41
  -1   3  19   16.60    2.29
   1   3 -19   16.75    2.26
  -1  -3  19   16.69    1.31
   1  -3 -19   15.74    1.32
  -1  -3  19   14.92    2.42
   1  -3 -18   69.21    2.41
  -1  -3  18   70.96    2.33
   1   3 -18   69.13    4.33
  -1   3  18   62.78    4.46
   1  -3 -18   68.73    2.48
   1   3 -18   68.59    2.52
  -1  -3  18   73.27    4.72
   1   3 -18   69.09    2.47
  -1   3  17   24.86    2.78
   1   3 -17   22.06    2.41
   1  -3 -17   26.37    1.54
  -1  -3  17   26.02    2.79
   1   3 -16   11.28    1.83
  -1   3  16   13.01    2.01
  -1  -3  16   13.44    2.11
   1  -3 -16   13.66    1.89
   1  -3 -15   33.00    2.65
  -1   3  15   32.34    3.06
   1   3 -15   32.62    2.69
   1  -3 -15   28.24    2.28
  -1  -3  15   24.74    2.50
   1  -3 -14    2.91    1.03
   1   3 -14    3.08    1.12
  -1   3  14    3.71    1.29
  -1  -3  14    4.27    1.36
   1  -3 -14    3.69    1.14
   1  -3 -13   12.35    1.57
   1   3 -13   12.54    1.61
  -1   3  13   10.72    1.75
  -1  -3  13   14.08    1.84
   1  -3 -13   15.33    1.80
   1  -3 -12  115.69    4.33
   1   3 -12  117.05    4.32
  -1   3  12  118.75    5.03
  -1  -3  12  110.24    4.54
   1  -3 -12  116.37    4.31
  -1   3  11  431.27    9.58
   1   3 -11  426.10    8.25
  -1  -3  11  436.40    9.55
   1  -3 -11  419.78    8.36
  -1  -3  10  506.45    9.99
   1   3 -10  505.25    8.62
  -1   3  10  489.73    9.92
   1  -3 -10  488.66    8.75
  -1   3  10  497.39    9.04
  -1  -3   9   76.51    3.61
   1   3  -9   76.79    2.94
  -1   3   9   77.11    3.63
   1  -3  -9   74.69    3.07
  -1   3   9   73.32    3.19
   1  -3  -9   79.31    3.22
   1   3  -8  188.10    4.38
  -1  -3   8  188.29    5.38
  -1   3   8  181.62    5.40
   1  -3  -8  190.01    4.77
  -1   3   8  189.22    4.94
   1  -3  -8  186.24    4.84
  -1  -3   7  255.42    6.03
   1   3  -7  247.43    4.76
  -1   3   7  241.46    6.04
  -1   3   7  242.19    5.50
   1  -3  -7  244.36    5.27
   1  -3  -7  249.46    5.45
   1   3  -6   19.91    1.22
  -1   3   6   18.66    1.75
   1  -3  -6   21.42    1.57
   1  -3  -6   21.57    1.59
  -1   3   5  145.35    4.28
   1   3  -5  146.84    3.01
   1  -3  -5  144.70    3.77
   1  -3  -5  148.43    3.91
   1   3  -4   36.57    1.31
  -1   3   4   36.03    2.12
   1  -3  -4   31.42    1.93
   1   3  -4   34.95    2.19
   1  -3  -4   31.66    1.81
   1  -3  -4   33.56    1.86
   1  -3  -3  714.38    9.72
   1   3  -3  723.64   10.30
   1  -3  -3  733.85    9.53
   1   3  -3  737.77    7.16
  -1   3   3  735.53   10.18
  -1   3   3  728.66    9.65
   1  -3  -2  228.94    4.72
   1   3  -2  230.33    5.09
   1  -3  -2  236.24    4.66
  -1   3   2  236.40    5.06
  -1   3   2  230.29    4.78
   1   3  -1   12.00    1.41
  -1   3   1   13.61    1.13
   1  -3  -1   13.81    1.18
   1  -3  -1   12.36    1.23
  -1   3   1   14.41    1.36
  -1   3   0 9730.35   79.14
  -1  -3   0 9996.52   79.28
   1   3   0 9999.00   80.83
   1  -3   0 9827.03   79.24
   1  -3   0 9902.80   79.71
  -1   3   0 9864.85   80.17
  -1   3  -1 1235.09   13.28
  -1  -3  -1 1247.98   13.33
  -1   3  -1 1258.24   13.99
   1  -3   1 1226.86   13.16
  -1   3  -1 1245.44   13.85
  -1  -3  -2  309.90    5.51
  -1   3  -2  318.21    5.79
   1  -3   2  311.62    5.21
  -1   3  -2  311.14    5.71
  -1  -3  -3   11.72    1.28
  -1   3  -3    9.55    1.18
   1  -3   3    9.68    1.07
  -1  -3  -4   34.82    1.97
  -1   3  -4   32.96    1.97
   1   3   4   34.99    1.35
   1   3   4   30.35    1.36
   1  -3   4   31.96    1.76
   1  -3   4   31.80    1.64
  -1  -3  -5  265.22    5.66
   1   3   5  259.39    4.02
  -1   3  -5  256.86    5.61
   1   3   5  253.02    4.58
   1  -3   5  256.94    4.90
   1  -3   6   16.72    1.56
  -1  -3  -6   16.69    1.62
   1   3   6   14.18    0.94
  -1   3  -6   18.04    1.59
   1   3   6   16.78    1.25
  -1   3  -6   15.65    1.67
   1  -3   6   14.71    1.24
   1  -3   7  163.89    4.61
  -1  -3  -7  152.39    4.65
   1   3   7  158.12    3.23
  -1   3  -7  159.47    4.67
  -1  -3  -7  154.37    3.73
   1   3   7  155.99    4.04
  -1   3  -7  157.76    4.77
   1  -3   7  158.97    3.97
  -1  -3  -8  294.48    6.85
   1  -3   8  294.30    6.55
   1   3   8  292.29    4.81
  -1   3  -8  287.84    6.66
  -1  -3  -8  290.45    5.50
   1   3   8  284.64    6.04
   1  -3   8  286.52    5.66
  -1   3  -8  296.01    6.83
  -1  -3  -9   13.32    1.26
   1   3   9   13.01    1.47
   1  -3   9   12.58    1.59
  -1   3  -9   12.55    1.64
  -1   3  -9   11.29    1.52
  -1  -3  -9   13.48    1.69
   1  -3  10  859.15   13.18
  -1  -3 -10  860.77   13.88
  -1   3 -10  845.03   13.39
   1   3  10  875.67   12.99
  -1  -3 -10  872.43   11.64
  -1   3 -10  892.62   13.73
  -1  -3 -11    0.66    0.69
   1   3  11    0.61    0.72
  -1   3 -11    0.58    0.88
  -1  -3 -11    0.72    1.01
   1   3  12   39.92    2.83
  -1  -3 -12   33.50    2.13
  -1  -3 -12   41.30    3.03
  -1   3 -12   37.71    2.84
   1   3  13   40.21    2.95
  -1  -3 -13   39.07    3.13
  -1   3 -13   40.63    3.09
  -1  -3 -14    0.71    1.10
   1   3  14    0.18    0.99
  -1   3 -14   -0.49    1.08
  -1  -3 -15    3.60    1.47
   1   3  15    1.49    1.06
  -1   3 -15    0.90    0.93
  -1  -3 -16    3.33    1.42
  -1   3 -16    0.36    0.89
   1   3  16    2.23    1.01
   1   3  17  195.41    7.78
  -1  -3 -17  182.81    7.70
  -1  -3 -17  190.88    4.32
  -1  -3 -17  194.07    3.86
  -1  -3 -17  186.67    7.14
  -1   3 -17  177.58    7.27
  -1   3 -17  183.85    4.21
  -1  -3 -17  194.95    4.13
  -1   3 -17  196.12    4.36
  -1  -3 -17  192.81    4.30
   1   3  18   62.70    4.64
  -1  -3 -18   57.51    4.52
  -1  -3 -18   59.66    2.41
  -1  -3 -18   61.47    2.19
  -1   3 -18   59.69    2.43
  -1  -3 -18   61.14    2.30
  -1  -3 -18   56.62    2.37
  -1  -3 -18   54.10    4.04
  -1   3 -18   58.88    4.40
  -1   3 -19   16.88    1.44
  -1  -3 -19   16.48    1.44
  -1   3 -19   16.60    1.43
  -1  -3 -19   18.07    1.40
  -1  -3 -20  261.08    4.81
  -1  -3 -20  275.56    5.17
  -1   3 -20  271.21    5.51
  -1  -3 -20  272.98    5.49
  -1   3 -20  275.47    5.37
  -1  -3 -21   53.66    2.03
  -1   3 -21   54.71    2.49
  -1   3 -21   57.39    2.46
  -1  -3 -21   58.77    2.29
  -1   3 -21   56.90    2.42
  -1  -3 -21   58.96    2.45
  -1   3 -22    0.22    0.82
  -1  -3 -22    0.10    0.83
  -1   3 -22   -0.35    0.75
  -1  -3 -22    0.66    0.66
  -1  -3 -22    0.02    0.78
  -1   3 -23   10.06    1.17
  -1  -3 -23    8.42    1.12
  -1  -3 -23    9.22    1.01
  -1   3 -23    9.48    1.21
  -1  -3 -24    1.29    0.83
  -1   3 -24    1.23    0.74
  -1  -3 -24   -0.47    0.57
  -1   3 -24    0.99    0.86
  -1  -3 -25   24.50    1.49
  -1   3 -25   25.70    1.46
  -1  -3 -25   23.60    1.26
  -1   3 -25   23.22    1.42
  -1  -3 -26   13.69    1.08
  -1   3 -26   13.26    1.07
  -1   3 -26   13.41    1.06
  -1  -3 -26   11.60    0.84
  -1  -3 -27    0.80    0.54
  -1  -3 -27    0.31    0.50
  -1   3 -27    0.53    0.49
  -1   3 -27    0.24    0.52
  -1  -3 -27    0.42    0.51
  -1   3 -28   14.87    0.81
  -1  -3 -28   16.55    0.85
  -1  -3 -28   15.28    0.79
  -1   4  28    4.83    0.61
   1   4 -28    4.82    0.50
   1  -4 -28    4.52    0.53
   1  -4 -28    4.08    0.54
   1  -4 -28    4.42    0.51
   1   4 -27    0.74    0.47
   1  -4 -27    0.07    0.49
   1   4 -27    0.15    0.38
   1  -4 -27   -0.36    0.58
   1  -4 -27    0.00    0.48
   1  -4 -26    6.20    0.76
   1   4 -26    6.37    0.67
   1   4 -26    6.85    0.80
   1  -4 -26    6.89    0.79
   1  -4 -25   52.99    1.97
   1   4 -25   53.56    1.84
   1  -4 -25   54.33    1.80
   1  -4 -25   52.60    1.70
   1   4 -25   55.20    2.03
   1  -4 -25   54.04    1.95
   1  -4 -24    0.24    0.60
   1   4 -24    0.28    0.67
   1  -4 -24   -0.03    0.54
   1  -4 -24    1.36    0.80
   1   4 -24   -0.45    0.62
   1  -4 -24   -0.04    0.62
   1   4 -24   -0.63    0.63
   1  -4 -23   10.11    0.97
   1  -4 -23    7.89    0.97
   1   4 -23    5.71    0.99
   1   4 -23    7.48    1.10
   1  -4 -23    8.80    1.11
   1   4 -23    6.85    0.89
   1  -4 -23    5.81    0.92
   1   4 -22    1.49    0.71
   1   4 -22    1.88    1.00
   1  -4 -22    1.91    0.68
   1  -4 -21   89.65    2.78
   1   4 -21   88.86    2.80
   1   4 -21   93.47    2.96
   1  -4 -21   88.01    2.87
   1  -4 -20  114.77    3.20
   1   4 -20  112.86    3.37
   1   4 -20  111.96    3.19
   1  -4 -20  114.35    3.29
   1  -4 -19   37.17    1.86
  -1  -4  19   37.39    1.77
   1   4 -19   29.77    1.80
   1   4 -19   30.60    1.75
   1  -4 -19   34.59    1.83
   1  -4 -18   79.34    5.15
   1  -4 -18   79.29    2.61
  -1  -4  18   77.50    4.90
  -1   4  18   79.27    5.04
   1   4 -18   82.30    4.75
  -1  -4  18   83.81    2.49
   1  -4 -18   80.85    2.70
   1   4 -18   75.71    2.73
   1   4 -17  351.91    6.07
   1  -4 -17  361.81   10.78
  -1  -4  17  349.30   10.16
   1  -4 -17  361.50    5.94
  -1  -4  17  350.82    5.49
  -1   4  17  346.36   10.55
   1   4 -17  345.89    9.61
   1  -4 -16    3.29    1.56
  -1  -4  16    4.68    1.32
   1   4 -16    1.62    0.98
  -1   4  16    1.13    1.05
   1  -4 -16    0.89    0.95
   1  -4 -15    0.61    1.11
   1   4 -15   -0.53    0.75
  -1   4  15   -0.03    0.96
  -1  -4  15    0.15    1.08
   1  -4 -15   -1.32    1.13
   1  -4 -14   68.69    3.86
  -1   4  14   70.63    4.35
   1   4 -14   71.68    3.78
   1  -4 -14   68.39    3.56
  -1  -4  14   76.64    4.11
   1  -4 -13    0.46    0.76
  -1   4  13    0.58    0.99
   1   4 -13    0.72    0.80
  -1  -4  13   -0.21    0.83
   1  -4 -13    1.68    0.99
   1  -4 -12  474.20    9.85
   1   4 -12  481.00    9.38
  -1   4  12  472.01   10.81
   1  -4 -12  484.87    9.44
   1  -4 -11    5.34    1.18
  -1   4  11    5.05    1.18
  -1   4  11    4.11    1.35
   1   4 -11    4.66    1.03
   1  -4 -11    4.33    0.94
   1  -4 -10  476.17    9.26
  -1   4  10  488.02    9.13
   1   4 -10  485.37    8.57
  -1   4  10  462.14   10.11
   1  -4 -10  483.33    8.96
   1  -4  -9   24.38    2.01
  -1   4   9   22.10    1.88
   1  -4  -9   22.79    2.17
   1   4  -9   23.79    1.74
  -1   4   9   23.03    2.22
   1  -4  -9   22.11    1.84
   1  -4  -8  667.44   10.62
  -1   4   8  635.72   10.28
   1  -4  -8  647.70   11.18
  -1   4   8  650.95   11.50
   1   4  -8  669.16    9.42
   1  -4  -8  643.77   10.19
   1  -4  -7  253.33    6.03
  -1   4   7  258.18    5.87
   1  -4  -7  248.58    6.35
   1   4  -7  254.96    5.01
  -1   4   7  255.94    6.62
   1  -4  -7  267.24    5.94
   1  -4  -6   -0.37    0.92
   1  -4  -6    0.47    0.83
  -1   4   6    1.18    0.96
   1   4  -6    0.29    0.48
   1  -4  -6   -0.48    0.70
   1  -4  -5  249.41    5.74
   1   4  -5  251.42    6.54
  -1   4   5  251.45    6.14
   1   4  -5  257.76    4.32
   1  -4  -5  239.33    5.82
   1  -4  -5  249.65    5.50
   1  -4  -4  260.73    5.88
   1   4  -4  259.95    6.54
  -1   4   4  263.31    6.16
   1   4  -4  263.29    4.04
   1  -4  -4  261.95    5.56
  -1   4   4  258.46    5.60
   1  -4  -3    8.37    1.27
   1   4  -3    6.61    1.44
   1  -4  -3    8.13    1.08
   1   4  -3    7.71    0.61
  -1   4   3    7.86    1.28
  -1   4   3    7.33    1.16
  -1   4   2  264.31    5.34
   1   4  -2  253.30    6.13
   1  -4  -2  266.19    5.41
   1  -4  -2  266.11    5.61
  -1   4   2  264.80    5.56
   1  -4  -1   17.90    1.36
  -1   4   1   17.32    1.46
   1   4  -1   19.15    1.80
  -1   4   1   18.51    1.58
   1   4   0 7091.78   61.34
  -1   4   0 7056.55   59.68
  -1  -4   0 6953.86   59.46
   1  -4   0 7154.62   58.58
  -1   4   0 7158.09   60.07
  -1  -4  -1   13.64    1.35
  -1   4  -1   13.86    1.41
   1  -4   1   14.84    1.28
  -1   4  -1   14.68    1.46
  -1  -4  -2  220.24    5.14
  -1   4  -2  225.32    5.27
  -1   4  -2  228.45    5.26
   1  -4   2  228.71    4.61
  -1   4  -2  229.74    5.25
   1   4   2  218.26    2.65
  -1  -4  -3  405.23    7.32
  -1   4  -3  395.24    7.28
   1  -4   3  394.10    6.54
  -1  -4  -4  256.74    5.86
  -1   4  -4  249.89    5.76
   1  -4   4  257.08    5.27
   1  -4   4  252.46    5.14
  -1  -4  -5   37.84    2.36
   1   4   5   36.11    1.70
  -1   4  -5   35.01    2.24
   1  -4   5   36.74    2.03
  -1  -4  -6   44.33    2.65
  -1   4  -6   47.65    2.68
   1   4   6   47.24    1.95
   1  -4   6   48.38    2.36
   1  -4   7   23.53    1.95
  -1  -4  -7   23.13    2.09
   1   4   7   21.68    1.42
  -1   4  -7   21.26    1.92
  -1   4  -7   23.93    2.12
   1  -4   7   23.20    1.72
   1  -4   8  428.78    8.39
  -1  -4  -8  415.61    8.82
  -1   4  -8  413.95    8.58
   1  -4   8  406.10    7.58
  -1   4  -8  414.54    8.52
   1  -4   9    4.39    1.28
  -1  -4  -9    4.36    1.27
  -1   4  -9    5.26    1.19
   1   4   9    4.56    1.08
  -1   4  -9    6.41    1.37
   1  -4  10  302.82    7.48
  -1  -4 -10  292.71    7.87
  -1   4 -10  291.47    7.59
   1   4  10  294.53    7.08
  -1  -4 -10  287.91    6.47
  -1   4 -10  294.60    7.49
  -1  -4 -11  344.46    7.37
   1   4  11  347.10    8.15
   1  -4  11  360.27    8.48
  -1  -4 -11  350.04    8.91
  -1   4 -11  341.08    8.58
   1   4  12  168.77    5.86
  -1  -4 -12  165.14    5.11
  -1  -4 -12  168.06    6.32
  -1   4 -12  158.84    5.93
   1   4  13   63.12    3.78
  -1   4 -13   58.30    3.74
  -1  -4 -13   58.90    3.94
  -1  -4 -14   20.36    2.55
  -1   4 -14   19.41    2.32
  -1   4 -15   64.23    4.27
  -1  -4 -15   67.22    4.51
  -1  -4 -16    0.84    0.68
  -1  -4 -16    1.08    1.18
  -1  -4 -16    1.26    0.71
  -1   4 -16    0.18    1.06
  -1   4 -16    0.01    0.86
  -1   4 -16    2.18    0.96
  -1  -4 -16    1.04    0.75
  -1  -4 -17    0.46    0.70
  -1  -4 -17    1.43    1.53
  -1  -4 -17    0.68    0.75
  -1   4 -17   -0.27    0.90
  -1  -4 -17    0.64    0.75
  -1   4 -17    0.54    0.82
  -1   4 -17    1.77    1.67
  -1  -4 -18   26.19    1.76
  -1  -4 -18   25.31    3.22
  -1  -4 -18   25.61    1.46
  -1  -4 -18   21.24    2.62
  -1   4 -18   27.05    3.16
  -1   4 -18   23.94    1.71
  -1   4 -18   25.95    1.78
  -1  -4 -18   24.51    1.57
  -1  -4 -19    5.83    0.96
  -1   4 -19    6.17    1.09
  -1  -4 -19    7.46    1.16
  -1  -4 -19    6.04    0.89
  -1  -4 -20   19.92    1.59
  -1   4 -20   20.15    1.56
  -1  -4 -20   19.72    1.32
  -1  -4 -20   17.56    1.42
  -1   4 -20   22.01    1.59
  -1   4 -21    9.73    1.15
  -1  -4 -21   10.88    1.25
  -1  -4 -21   10.39    1.03
  -1  -4 -21    9.86    1.12
  -1   4 -21   10.79    1.32
  -1   4 -22   -0.42    0.94
  -1   4 -22    1.45    0.74
  -1  -4 -22    0.99    0.74
  -1  -4 -22    1.30    0.66
  -1   4 -22    1.45    0.88
  -1  -4 -23   90.04    2.91
  -1   4 -23   92.05    2.89
  -1  -4 -23   89.13    2.68
  -1   4 -23   91.72    2.94
  -1   4 -24   -0.60    0.64
  -1  -4 -24    0.41    0.71
  -1  -4 -24   -0.32    0.55
  -1   4 -24    0.17    0.73
  -1  -4 -25   -0.21    0.49
  -1  -4 -25   -0.08    0.60
  -1   4 -25   -0.83    0.69
  -1  -4 -25    0.59    0.67
  -1  -4 -25   -0.12    0.62
  -1   4 -25   -0.61    0.63
  -1  -4 -26   -0.56    0.58
  -1   4 -26    1.55    0.63
  -1  -4 -26   -0.41    0.60
  -1  -4 -26    1.07    0.61
  -1   4 -26    0.78    0.56
  -1  -4 -27   25.11    1.06
  -1   4 -27   25.48    1.14
  -1   4 -27   25.27    1.12
  -1  -4 -27   24.19    1.09
  -1  -4 -28   10.12    0.62
  -1  -4 -28    9.49    0.62
  -1   4 -28    9.02    0.62
  -1  -4 -28    9.72    0.63
   1  -5 -28   24.26    0.87
  -1   5  28   24.09    0.88
   1   5 -28   22.00    0.81
   1   5 -27   23.23    1.04
   1  -5 -27   24.37    1.07
  -1   5  27   24.50    1.11
   1  -5 -27   26.31    1.04
   1  -5 -27   23.77    1.07
   1   5 -26   60.58    1.88
   1  -5 -26   63.32    1.76
   1  -5 -26   62.41    1.86
   1   5 -26   61.34    1.66
   1  -5 -26   64.04    1.89
   1  -5 -25    0.85    0.65
   1  -5 -25   -0.37    0.53
   1   5 -25   -0.07    0.49
   1   5 -25    0.90    0.59
   1   5 -24    9.91    0.86
   1   5 -24   11.39    1.10
   1  -5 -24   12.00    0.91
   1  -5 -24   11.45    1.11
   1   5 -24   12.34    0.99
   1  -5 -24   12.21    1.08
   1   5 -23    2.92    0.72
   1   5 -23    2.14    0.87
   1  -5 -23    2.28    0.67
   1  -5 -23    1.92    0.66
   1  -5 -23    1.87    0.79
   1  -5 -23    1.90    0.72
   1   5 -22    0.65    0.63
   1   5 -22    0.81    0.87
   1  -5 -22    0.66    0.63
   1  -5 -22    1.90    0.72
   1  -5 -22    1.02    0.79
   1  -5 -22    1.68    0.75
   1   5 -21    0.99    0.71
   1   5 -21    0.84    0.87
   1  -5 -21   -0.30    0.73
   1  -5 -21    0.49    0.66
   1  -5 -21    1.78    0.84
   1  -5 -21    0.74    0.71
   1   5 -20    3.50    0.88
   1   5 -20    3.21    1.10
   1  -5 -20    1.78    0.70
   1  -5 -20    2.78    0.81
   1  -5 -20    2.58    0.82
   1  -5 -20    3.21    0.98
   1   5 -19  127.71    3.40
   1   5 -19  131.61    3.65
  -1  -5  19  135.08    3.19
   1  -5 -19  140.03    3.61
   1  -5 -19  132.97    3.35
   1  -5 -19  132.06    3.44
  -1  -5  19  132.25    3.29
  -1  -5  18   72.33    2.36
   1  -5 -18   75.41    2.62
   1  -5 -18   70.83    2.58
   1   5 -18   68.92    2.64
  -1   5  17    1.84    1.15
   1  -5 -17    1.74    1.09
  -1  -5  17    0.72    0.82
   1  -5 -17    1.06    0.68
   1   5 -17    1.71    0.99
   1  -5 -16   16.62    2.14
  -1   5  16   12.04    2.13
   1  -5 -16   13.83    2.38
  -1  -5  16   16.32    1.28
   1   5 -16   14.93    1.36
   1  -5 -16   16.27    1.28
  -1   5  15   11.40    1.99
   1  -5 -15   12.50    2.14
   1  -5 -15   13.24    2.06
  -1  -5  14    3.22    1.00
   1  -5 -14    1.61    1.19
   1  -5 -14    4.12    1.38
  -1   5  14    1.94    1.18
   1   5 -14    1.86    0.85
   1   5 -13    8.90    1.39
  -1   5  13    7.49    1.63
   1  -5 -13    6.42    1.27
   1  -5 -13    9.08    1.82
   1  -5 -13    7.33    1.52
   1   5 -12   -0.27    0.70
  -1   5  12    1.08    1.12
   1  -5 -12   -0.55    0.91
   1  -5 -12    0.33    1.01
   1  -5 -12    1.21    0.90
   1  -5 -11   84.10    4.45
   1   5 -11   81.61    3.53
  -1   5  11   75.67    4.24
   1  -5 -11   78.47    3.95
  -1   5  11   79.20    3.70
   1  -5 -11   81.70    3.72
   1  -5 -10   58.42    3.60
   1   5 -10   60.43    2.94
  -1   5  10   57.93    3.68
   1  -5 -10   61.12    3.42
  -1   5  10   57.18    3.07
   1  -5 -10   59.67    3.15
   1  -5  -9   48.25    3.15
   1   5  -9   55.03    2.67
  -1   5   9   51.80    3.37
   1  -5  -9   53.39    2.87
   1  -5  -9   53.84    3.22
  -1   5   9   51.79    2.86
  -1   5   8    0.22    1.06
   1   5  -8    0.17    0.56
   1  -5  -8   -0.83    0.77
   1  -5  -8    1.35    1.09
   1  -5  -8   -0.30    0.94
  -1   5   8   -0.31    0.82
   1   5  -7    3.12    0.77
  -1   5   7    1.81    1.11
   1  -5  -7    3.13    1.05
   1  -5  -7    5.27    1.28
   1  -5  -7    2.58    0.98
   1  -5  -6  283.10    7.01
   1   5  -6  289.83    5.27
  -1   5   6  284.13    7.31
   1  -5  -6  281.39    6.89
   1  -5  -6  285.39    6.40
   1  -5  -5   71.12    3.35
   1   5  -5   73.83    2.33
  -1   5   5   70.14    3.52
   1   5  -5   66.53    3.74
   1  -5  -5   64.80    3.26
   1  -5  -5   69.22    3.04
   1  -5  -4   96.01    3.80
  -1   5   4   95.24    3.96
   1   5  -4   92.90    2.44
   1   5  -4   98.19    4.37
  -1   5   4   95.24    3.53
   1  -5  -3   60.49    3.01
  -1   5   3   57.89    2.77
   1  -5  -3   59.83    2.38
  -1   5   3   58.38    3.11
   1   5  -3   59.26    3.41
  -1   5   3   59.97    2.95
  -1   5   2    9.86    1.39
   1  -5  -2   10.05    1.06
  -1   5   2    9.82    1.40
   1   5  -2    8.27    1.61
  -1  -5   2    7.84    0.63
  -1   5   1   76.43    3.21
   1  -5  -1   72.05    2.67
  -1   5   1   73.85    3.20
   1   5  -1   73.81    3.68
  -1   5   0  215.71    5.43
   1  -5   0  208.36    4.58
  -1  -5   0  211.84    5.39
  -1   5   0  210.93    5.54
   1   5   0  208.32    6.09
  -1   5  -1  647.11   10.24
   1  -5   1  627.05    8.92
  -1   5  -1  622.36   10.39
   1   5   1  636.65   11.17
  -1  -5  -1  647.24   10.16
  -1   5  -2   75.17    3.29
   1  -5   2   72.18    2.70
  -1   5  -2   71.76    3.35
  -1  -5  -2   69.72    3.16
  -1   5  -3    9.16    1.41
   1  -5   3    8.57    1.14
  -1   5  -3   10.03    1.43
  -1  -5  -3    8.20    0.99
   1  -5   3    9.10    1.27
  -1  -5  -3    8.37    1.39
   1  -5   4   17.76    1.62
  -1  -5  -4   15.46    1.19
  -1   5  -4   16.58    1.73
  -1  -5  -4   15.43    1.77
   1  -5   5    9.17    1.27
  -1  -5  -5    8.72    0.86
  -1   5  -5    9.15    1.43
   1   5   5    8.42    1.10
  -1  -5  -5    9.87    1.50
   1  -5   6  518.52    9.05
   1   5   6  514.23    8.22
  -1   5  -6  519.10    9.85
  -1  -5  -6  539.88   10.23
  -1   5  -7  117.18    4.55
   1  -5   7  126.50    4.27
   1   5   7  117.43    3.64
  -1   5  -7  124.50    4.70
   1  -5   7  120.53    4.46
  -1  -5  -7  122.40    4.79
  -1   5  -8   34.42    2.54
   1  -5   8   35.59    2.36
  -1   5  -8   36.04    2.65
   1  -5   8   31.58    2.39
  -1  -5  -8   29.76    2.54
   1  -5   9  436.55    8.72
  -1   5  -9  427.94    9.33
  -1   5  -9  436.64    9.66
   1  -5   9  446.01    9.35
  -1  -5  -9  441.33    9.96
  -1   5 -10   18.00    1.97
  -1   5 -10   18.47    2.05
  -1  -5 -10   20.34    2.32
   1  -5  10   21.39    2.22
  -1   5 -11  144.65    5.48
   1  -5  11  151.08    5.65
  -1  -5 -11  152.94    6.12
  -1   5 -11  144.73    5.72
  -1  -5 -12   -1.25    1.23
  -1   5 -12    0.42    1.03
  -1  -5 -13   37.64    3.32
  -1   5 -13   33.09    2.94
  -1  -5 -14    3.00    1.53
  -1   5 -14    3.69    1.32
  -1  -5 -15    1.02    0.68
  -1  -5 -15    0.08    1.16
  -1   5 -15    2.31    1.32
  -1   5 -15    0.42    0.85
  -1   5 -15   -0.09    0.75
  -1  -5 -15   -0.02    0.64
  -1  -5 -16    9.04    1.16
  -1  -5 -16    7.92    1.91
  -1  -5 -16    8.59    1.00
  -1   5 -16    8.14    1.69
  -1   5 -16    8.96    1.22
  -1   5 -16    9.59    1.28
  -1  -5 -16    8.13    1.04
  -1  -5 -17   93.11    2.96
  -1  -5 -17   89.41    5.76
  -1  -5 -17   93.81    2.73
  -1   5 -17   91.66    5.50
  -1   5 -17   90.58    3.04
  -1   5 -17   94.03    3.10
  -1  -5 -17   91.21    3.08
  -1  -5 -18    8.02    1.04
  -1   5 -18    9.29    1.27
  -1  -5 -18    8.23    1.16
  -1  -5 -18    8.77    1.06
  -1   5 -18    8.06    1.23
  -1  -5 -19  184.42    3.88
  -1  -5 -19  183.26    4.47
  -1  -5 -19  183.61    4.22
  -1   5 -19  180.92    4.34
  -1  -5 -20   32.61    1.60
  -1  -5 -20   29.06    1.84
  -1  -5 -20   32.57    1.78
  -1   5 -20   33.66    1.93
  -1  -5 -21    0.34    0.64
  -1  -5 -21    1.24    0.74
  -1  -5 -21    1.42    0.85
  -1   5 -21    1.05    0.77
  -1   5 -21   -0.05    0.89
  -1   5 -22    0.50    0.80
  -1  -5 -22   -0.08    0.67
  -1  -5 -22    0.66    0.77
  -1   5 -22   -0.28    0.72
  -1   5 -22    0.13    0.89
  -1   5 -23   18.35    1.40
  -1  -5 -23   18.72    1.29
  -1  -5 -23   18.04    1.31
  -1  -5 -23   19.76    1.46
  -1   5 -23   19.79    1.39
  -1  -5 -23   20.48    1.33
  -1   5 -24    6.66    0.96
  -1  -5 -24    6.32    0.84
  -1  -5 -24    8.40    0.91
  -1  -5 -24    8.69    1.02
  -1  -5 -24    6.15    0.88
  -1   5 -24    7.25    0.88
  -1   5 -25   12.76    1.06
  -1  -5 -25   11.07    0.88
  -1  -5 -25   11.28    0.97
  -1   5 -25   13.43    1.01
  -1   5 -26   42.36    1.52
  -1  -5 -26   43.90    1.45
  -1  -5 -26   43.92    1.46
  -1  -5 -26   42.53    1.48
  -1   5 -26   40.93    1.48
  -1   5 -27    0.62    0.44
  -1  -5 -27    0.41    0.38
  -1  -5 -27    0.24    0.40
  -1   5 -27   -0.23    0.39
  -1  -5 -27    0.30    0.46
  -1   6  27    8.60    0.64
   1  -6 -27    9.02    0.62
   1   6 -27    8.28    0.64
   1   6 -26   10.55    0.82
  -1   6  26   10.66    0.86
   1   6 -26    8.05    0.55
   1  -6 -26   11.02    0.80
   1  -6 -26   10.79    0.78
   1  -6 -26    9.94    0.78
   1   6 -25    0.22    0.56
  -1   6  25   -0.29    0.69
   1  -6 -25    0.19    0.53
   1   6 -25   -0.41    0.40
   1  -6 -25   -0.13    0.61
   1  -6 -25   -1.10    0.62
   1   6 -24   58.83    2.14
   1  -6 -24   65.20    2.10
   1   6 -24   63.51    1.90
  -1   6  24   66.96    2.18
   1  -6 -24   67.72    2.06
   1  -6 -24   67.00    2.14
   1  -6 -23   -0.33    0.60
   1  -6 -23    1.85    0.71
   1   6 -23    0.99    0.82
   1  -6 -23    0.50    0.77
   1  -6 -23    0.93    0.74
   1   6 -22    1.07    0.89
   1  -6 -22    1.07    0.64
   1  -6 -22    1.34    0.71
   1  -6 -22    0.54    0.79
   1   6 -21   11.22    1.26
   1  -6 -21   11.47    1.03
   1   6 -21   11.14    1.04
   1  -6 -21   13.57    1.20
   1  -6 -21   11.81    1.19
   1  -6 -20   37.63    1.78
   1  -6 -20   37.38    1.93
   1   6 -20   36.93    1.98
   1  -6 -20   34.04    1.81
  -1  -6  20   35.88    1.66
   1   6 -19  212.59    4.68
   1  -6 -19  212.86    4.30
   1  -6 -19  217.55    4.54
   1  -6 -19  211.35    4.55
  -1  -6  19  213.37    4.03
   1   6 -18   12.41    1.38
   1  -6 -18   11.53    1.14
   1  -6 -18   13.60    1.20
   1  -6 -18   13.29    1.29
  -1  -6  18   11.83    1.19
   1   6 -17   75.66    2.82
  -1  -6  17   74.70    2.38
   1  -6 -17   76.08    2.67
   1  -6 -17   77.71    2.51
   1  -6 -17   81.00    2.69
   1  -6 -16   29.95    1.59
   1   6 -16   28.76    1.83
   1  -6 -16   30.01    1.72
  -1  -6  16   29.26    1.55
  -1   6  16   21.71    2.82
   1  -6 -16   30.68    1.68
  -1   6  16   28.12    1.54
   1  -6 -16   27.50    3.13
  -1   6  15    1.23    0.71
   1  -6 -15    1.56    1.41
   1  -6 -15    1.89    1.41
   1   6 -15    0.36    0.89
   1  -6 -15   -0.11    0.74
  -1  -6  15    0.17    0.81
  -1   6  15    0.66    1.36
   1  -6 -15    1.16    0.63
   1  -6 -15    0.50    0.64
   1  -6 -14   59.57    4.31
  -1   6  14   57.42    4.18
   1  -6 -14   64.81    4.17
  -1  -6  14   63.66    2.24
   1  -6 -14   59.87    2.24
   1  -6 -13  100.38    5.06
  -1   6  13   99.38    5.45
   1  -6 -13   95.60    5.24
   1  -6 -12    9.25    1.59
   1  -6 -12    8.44    1.81
  -1   6  12    6.17    1.46
   1  -6 -11    8.17    1.54
   1  -6 -11   10.01    1.96
  -1   6  11    8.35    1.83
   1  -6 -10  444.35   10.27
  -1   6  10  445.07    9.25
  -1   6  10  432.26   10.81
   1  -6 -10  467.43   10.90
  -1   6   9    1.14    0.87
   1  -6  -9    3.09    1.33
   1  -6  -9    1.59    1.21
  -1   6   9    2.40    1.26
   1  -6  -8  124.50    5.06
  -1   6   8  122.20    4.50
  -1   6   8  120.16    5.30
   1  -6  -8  125.38    5.22
   1  -6  -7   15.42    2.01
   1  -6  -7   12.77    1.83
  -1   6   7   14.88    2.06
   1  -6  -6   14.08    1.88
   1  -6  -6   14.36    1.84
  -1   6   6   14.24    1.92
  -1   6   5    0.75    1.04
   1   6  -5    0.56    1.39
   1  -6  -5    0.56    0.97
   1  -6  -5    0.36    0.69
  -1   6   5   -0.22    0.97
  -1   6   4    0.31    0.83
  -1   6   4    1.02    0.98
   1   6  -4    0.31    1.37
   1  -6  -4    1.19    0.96
  -1   6   4   -0.13    1.05
   1  -6  -4    0.53    0.69
  -1   6   3   16.27    1.75
   1  -6  -3   13.66    1.31
  -1   6   3   15.60    1.83
   1   6  -3   18.96    2.39
  -1   6   3   16.57    1.93
  -1   6   2  110.06    4.08
   1   6  -2  102.99    4.73
  -1   6   2  115.04    4.46
   1  -6  -2  110.00    3.34
  -1   6   1  349.12    7.55
   1   6  -1  346.52    8.71
  -1   6   1  358.88    8.09
   1  -6  -1  347.93    6.30
  -1   6   0  574.19   10.13
   1   6   0  567.35   11.31
  -1   6   0  570.59   10.65
  -1  -6   0  558.97   10.26
   1  -6   0  582.03    8.60
  -1   6  -1  281.43    6.85
  -1   6  -1  276.11    7.21
   1   6   1  274.96    7.61
  -1  -6  -1  279.66    6.94
   1  -6   1  283.38    5.68
  -1   6  -2   59.37    3.16
   1   6   2   58.29    3.60
  -1   6  -2   58.61    3.37
  -1  -6  -2   60.34    3.29
   1  -6   2   55.94    2.88
   1  -6   2   57.29    2.55
  -1   6  -3   73.41    3.60
  -1  -6  -3   68.89    2.75
   1  -6   3   73.62    3.30
  -1  -6  -3   68.97    3.54
   1   6   3   76.62    4.12
  -1   6  -4   -0.49    1.00
   1  -6   4    0.88    0.78
  -1  -6  -4    0.05    0.58
  -1  -6  -4    0.84    0.96
  -1   6  -4    0.87    0.86
   1  -6   5   10.35    1.49
  -1  -6  -5   10.66    1.71
   1   6   5    8.32    1.17
  -1   6  -5    9.20    1.54
   1  -6   6   15.86    1.78
  -1  -6  -6   13.75    1.95
  -1   6  -6   15.17    1.86
   1   6   6   13.00    1.41
  -1   6  -7   46.89    3.05
   1  -6   7   45.68    2.83
  -1  -6  -7   44.68    3.25
   1  -6   7   46.39    2.98
  -1   6  -7   45.61    3.04
  -1   6  -8  103.27    4.51
   1  -6   8  105.44    4.36
  -1  -6  -8  110.72    5.01
   1  -6   8  105.29    4.53
  -1   6  -8  101.12    4.61
  -1   6  -9  320.76    8.19
   1  -6   9  311.09    8.08
  -1  -6  -9  310.75    8.76
  -1   6  -9  316.91    8.55
  -1   6 -10   51.27    3.31
  -1  -6 -10   52.00    3.70
   1  -6  10   51.01    3.33
  -1   6 -10   45.00    3.33
  -1   6 -11  108.88    4.82
  -1   6 -11  101.70    5.04
   1  -6  11  108.51    4.95
  -1  -6 -11  112.23    5.49
  -1   6 -12   33.45    3.08
  -1  -6 -12   34.70    3.29
  -1   6 -13   15.65    2.27
  -1  -6 -13   20.84    2.69
  -1  -6 -14   80.40    5.15
  -1  -6 -14   89.69    2.63
  -1   6 -14   87.25    2.89
  -1   6 -14   84.59    2.93
  -1   6 -14   89.03    5.21
  -1  -6 -14   85.58    2.90
  -1  -6 -14   88.07    2.78
  -1  -6 -15   24.20    1.49
  -1  -6 -15   22.59    2.87
  -1   6 -15   25.72    1.79
  -1   6 -15   23.01    1.66
  -1   6 -15   21.18    2.77
  -1  -6 -15   22.83    1.61
  -1  -6 -15   26.24    1.61
  -1  -6 -16   17.28    2.71
  -1  -6 -16   23.84    1.45
  -1   6 -16   21.42    1.66
  -1   6 -16   21.08    1.60
  -1   6 -16   21.70    2.80
  -1  -6 -16   20.87    1.59
  -1  -6 -16   22.57    1.55
  -1  -6 -17    3.75    0.88
  -1   6 -17    4.46    1.14
  -1   6 -17    3.26    1.19
  -1  -6 -17    4.54    1.01
  -1  -6 -17    3.83    0.91
  -1  -6 -18   43.77    1.87
  -1   6 -18   44.84    2.24
  -1  -6 -18   42.89    1.96
  -1   6 -18   43.22    2.21
  -1  -6 -18   42.04    2.22
  -1  -6 -18   42.34    2.06
  -1  -6 -19   18.15    1.30
  -1   6 -19   16.62    1.48
  -1  -6 -19   18.24    1.34
  -1   6 -19   20.84    1.67
  -1  -6 -19   17.46    1.44
  -1  -6 -19   18.48    1.56
  -1  -6 -19   17.14    1.38
  -1  -6 -20  102.94    2.71
  -1   6 -20  104.84    3.21
  -1  -6 -20   99.74    3.21
  -1  -6 -20  101.06    3.06
  -1  -6 -20  105.04    2.96
  -1  -6 -20  102.17    3.08
  -1   6 -21   38.30    1.94
  -1   6 -21   35.78    1.89
  -1  -6 -21   34.19    1.88
  -1  -6 -21   36.29    1.85
  -1  -6 -21   37.89    1.78
  -1  -6 -21   34.20    1.78
  -1   6 -22    0.33    0.89
  -1  -6 -22   -0.52    0.65
  -1  -6 -22    1.25    0.70
  -1   6 -22    0.94    0.75
  -1  -6 -22    1.53    0.77
  -1   6 -23   39.20    1.83
  -1  -6 -23   40.09    1.64
  -1  -6 -23   42.39    1.79
  -1   6 -23   40.28    1.77
  -1   6 -24    8.22    0.95
  -1  -6 -24    9.39    0.88
  -1  -6 -24    9.16    0.96
  -1  -6 -24    7.88    0.89
  -1   6 -24    9.13    0.92
  -1   6 -25    0.67    0.55
  -1  -6 -25    0.20    0.49
  -1  -6 -25    0.29    0.61
  -1  -6 -25    0.14    0.50
  -1   6 -25    0.22    0.49
  -1   6 -26   18.09    0.94
  -1  -6 -26   17.02    0.85
  -1  -6 -26   18.56    0.94
  -1   6 -26   18.08    0.92
  -1  -6 -26   18.67    0.91
  -1   6 -27    2.34    0.41
  -1  -6 -27    2.48    0.41
  -1  -6 -27    3.32    0.45
  -1   7  26    1.63    0.48
   1  -7 -26    1.27    0.44
   1   7 -26    2.04    0.44
  -1   7  25    9.36    0.84
   1  -7 -25    9.50    0.80
   1  -7 -25    8.89    0.78
   1   7 -25    8.99    0.79
   1   7 -24   -0.59    0.58
   1  -7 -24    0.91    0.56
   1   7 -24    0.97    0.44
  -1   7  24    0.48    0.65
   1  -7 -24    0.03    0.64
   1  -7 -24    0.42    0.58
   1  -7 -23   83.84    2.09
   1   7 -23   95.46    2.54
   1  -7 -23   86.33    2.41
  -1   7  23   93.26    2.58
   1  -7 -23   90.74    2.39
   1  -7 -23   86.39    2.48
   1  -7 -22    9.69    0.88
   1   7 -22   10.34    1.14
   1  -7 -22   12.11    1.07
  -1   7  22   10.90    1.21
   1  -7 -22   13.34    1.19
   1  -7 -22   11.56    1.10
   1  -7 -21    1.58    0.62
   1   7 -21    2.53    0.95
   1  -7 -21    1.93    0.77
  -1   7  21    2.54    0.97
   1  -7 -21    2.94    0.88
   1  -7 -21    3.28    0.93
   1  -7 -20  224.00    4.51
   1   7 -20  240.91    4.80
   1  -7 -20  223.51    4.25
   1  -7 -20  232.42    4.69
  -1  -7  20  234.11    4.23
   1  -7 -20  224.42    4.47
   1  -7 -19   36.61    1.72
   1  -7 -19   38.29    1.96
  -1  -7  19   39.03    1.65
   1   7 -19   38.89    2.06
   1  -7 -19   38.87    1.89
   1  -7 -19   39.39    1.97
   1  -7 -18   -0.81    0.77
  -1  -7  18    0.10    0.73
   1  -7 -18    0.81    0.83
   1   7 -18    0.47    0.94
   1  -7 -18   -0.05    0.65
   1  -7 -18   -0.91    0.91
   1  -7 -17    1.96    0.80
   1  -7 -17    0.72    0.78
  -1  -7  17    0.64    0.85
   1   7 -17    0.36    1.01
   1  -7 -17    1.46    0.78
   1  -7 -17    2.31    1.02
  -1   7  17    1.08    0.70
   1  -7 -16   43.29    1.92
   1   7 -16   39.01    2.13
  -1  -7  16   42.97    1.88
  -1   7  16   40.65    1.86
   1  -7 -16   40.47    2.01
   1  -7 -16   42.21    1.96
   1  -7 -16   41.62    2.05
   1  -7 -15   82.86    2.76
  -1   7  15   77.52    2.55
   1  -7 -15   81.75    5.27
   1  -7 -15   71.39    4.76
   1  -7 -15   81.64    2.60
   1   7 -15   74.44    2.84
  -1  -7  15   77.30    2.45
   1  -7 -15   79.82    2.74
  -1   7  15   79.05    5.13
   1  -7 -15   80.10    2.62
  -1  -7  15   81.63    2.67
  -1   7  14    8.10    1.03
   1  -7 -14   10.59    1.29
   1  -7 -14    7.83    1.79
   1  -7 -14    9.81    2.15
   1  -7 -14    8.86    1.04
   1   7 -14    8.91    1.25
  -1  -7  14    7.57    1.01
   1  -7 -14   10.81    1.14
  -1   7  14    7.72    1.82
   1  -7 -14    9.77    1.06
  -1  -7  14   10.62    1.30
   1  -7 -13   25.15    1.62
  -1   7  13   22.94    1.47
   1  -7 -13   21.32    2.82
   1  -7 -13   23.45    2.65
   1  -7 -13   21.51    1.38
   1   7 -13   21.80    1.65
  -1   7  13   28.23    3.17
   1  -7 -13   22.57    1.47
   1  -7 -13   22.64    1.40
  -1  -7  13   21.49    1.51
  -1   7  12    1.56    1.09
   1  -7 -12    0.26    1.33
   1  -7 -12    2.21    1.42
  -1   7  11  135.16    6.35
   1  -7 -11  134.96    6.23
   1  -7 -11  138.06    6.12
  -1   7  10    6.35    1.72
   1  -7 -10    6.52    1.50
   1  -7 -10    4.11    1.38
  -1   7   9  170.72    6.89
   1  -7  -9  172.61    6.71
   1  -7  -9  179.14    6.74
   1  -7  -8    1.36    1.02
  -1   7   8   -0.67    1.02
  -1   7   8    0.45    0.96
  -1   7   7  258.87    7.78
   1  -7  -7  246.14    7.67
  -1   7   7  238.71    7.85
  -1   7   6   73.18    4.08
   1  -7  -6   69.29    4.04
  -1   7   6   63.45    4.00
   1   7  -5    1.92    1.46
   1  -7  -5    3.02    1.13
  -1   7   5    3.45    1.29
  -1   7   5    5.87    1.58
  -1   7   4   23.66    2.07
   1  -7  -4   24.02    1.65
  -1   7   4   25.23    2.46
   1  -7  -4   26.35    2.55
   1   7  -4   23.16    2.80
  -1   7   4   23.97    2.49
  -1   7   3  241.03    6.59
   1  -7  -3  242.55    5.28
   1   7  -3  245.85    8.15
  -1   7   3  243.26    7.26
  -1   7   3  243.05    7.54
  -1   7   2  156.97    5.27
  -1   7   2  162.12    5.89
   1   7  -2  156.79    6.44
   1  -7  -2  156.16    4.16
  -1   7   1   69.31    3.52
  -1   7   1   72.18    3.98
   1   7  -1   63.74    4.12
  -1  -7   1   71.93    3.81
   1  -7  -1   66.38    2.72
  -1   7   0  792.04   13.23
   1   7   0  819.21   15.25
  -1   7   0  795.39   14.17
  -1  -7   0  793.53   13.60
   1  -7   0  817.08   12.80
   1  -7   0  804.46   11.04
  -1   7  -1  268.35    7.26
  -1   7  -1  276.56    8.02
   1   7   1  281.88    8.51
  -1  -7  -1  280.28    7.59
   1  -7   1  286.86    7.08
  -1   7  -2  349.95    8.44
  -1   7  -2  342.48    9.09
   1   7   2  355.02    9.57
  -1  -7  -2  355.02    8.76
   1  -7   2  353.14    8.01
  -1   7  -3   19.71    2.14
   1   7   3   23.84    2.67
  -1  -7  -3   21.40    2.30
   1  -7   3   19.83    2.03
  -1   7  -4   16.34    2.02
   1  -7   4   16.14    1.86
   1   7   4   17.86    2.45
  -1  -7  -4   16.12    2.11
  -1   7  -5  100.22    4.67
   1   7   5   95.54    3.97
  -1  -7  -5   89.89    4.63
   1  -7   5   93.18    4.19
  -1   7  -6  144.78    5.65
  -1  -7  -6  143.52    5.89
   1  -7   6  146.88    5.38
  -1   7  -7   29.96    2.66
  -1  -7  -7   24.06    2.55
   1  -7   7   29.43    2.56
  -1   7  -7   23.44    2.36
   1  -7   7   28.52    2.54
  -1   7  -8   82.38    4.44
   1  -7   8   83.51    4.23
  -1  -7  -8   87.15    4.79
  -1   7  -8   85.33    4.27
   1  -7   8   84.61    4.26
  -1   7  -9   93.53    4.87
   1  -7   9   97.38    4.69
  -1  -7  -9   87.31    4.95
  -1   7  -9   91.68    4.50
  -1   7 -10    8.55    1.70
  -1  -7 -10    5.23    1.61
   1  -7  10    6.44    1.52
  -1   7 -11    1.94    1.07
   1  -7  11    2.80    1.52
  -1  -7 -11    0.30    1.30
  -1  -7 -12    0.82    1.15
  -1   7 -12    1.37    0.83
  -1   7 -12    0.58    0.94
  -1   7 -12    0.03    1.12
  -1  -7 -12   -0.02    0.67
  -1  -7 -12    0.56    0.60
  -1  -7 -13   40.14    1.95
  -1  -7 -13   33.36    3.53
  -1  -7 -13   37.77    1.77
  -1   7 -13   37.17    2.02
  -1  -7 -13   39.24    1.75
  -1   7 -13   39.08    3.53
  -1  -7 -13   38.99    1.88
  -1   7 -13   34.39    2.02
  -1  -7 -14   54.14    2.33
  -1  -7 -14   51.26    4.34
  -1  -7 -14   55.99    2.14
  -1   7 -14   54.72    2.43
  -1   7 -14   52.75    2.46
  -1   7 -14   54.30    4.12
  -1  -7 -14   55.28    2.12
  -1  -7 -14   57.55    2.31
  -1  -7 -15    2.92    0.86
  -1   7 -15    2.71    1.03
  -1  -7 -15    1.85    0.81
  -1  -7 -15    2.60    0.77
  -1   7 -15    0.84    0.90
  -1  -7 -15    1.82    0.81
  -1  -7 -16    2.40    0.70
  -1   7 -16    3.66    1.10
  -1  -7 -16    3.30    0.92
  -1  -7 -16    1.81    0.84
  -1   7 -16    4.52    1.14
  -1  -7 -16    2.24    0.84
  -1   7 -17  174.68    4.27
  -1  -7 -17  174.32    4.14
  -1  -7 -17  177.55    3.93
  -1   7 -17  182.87    4.40
  -1  -7 -17  170.11    4.12
  -1  -7 -18   87.09    2.58
  -1   7 -18   92.82    3.08
  -1  -7 -18   87.74    2.87
  -1  -7 -18   87.07    2.71
  -1   7 -18   95.99    3.17
  -1  -7 -18   85.37    2.91
  -1   7 -19    9.73    1.28
  -1  -7 -19    8.62    0.91
  -1  -7 -19    9.72    1.19
  -1   7 -19   11.00    1.33
  -1  -7 -19   11.13    1.13
  -1  -7 -20   91.81    2.75
  -1   7 -20   95.27    2.95
  -1  -7 -20   89.05    2.64
  -1  -7 -20   92.05    2.85
  -1  -7 -21   28.06    1.56
  -1   7 -21   30.61    1.69
  -1  -7 -21   26.49    1.46
  -1  -7 -21   25.58    1.54
  -1  -7 -22   15.55    1.19
  -1   7 -22   15.23    1.22
  -1  -7 -22   14.35    1.07
  -1   7 -22   14.37    1.16
  -1  -7 -22   13.93    1.14
  -1   7 -23    9.09    0.93
  -1  -7 -23    9.48    0.94
  -1  -7 -23    8.88    0.93
  -1   7 -23    9.19    0.98
  -1   7 -23    7.70    0.94
  -1  -7 -23    8.58    0.87
  -1  -7 -24    2.82    0.61
  -1   7 -24    3.45    0.60
  -1   7 -24    2.23    0.62
  -1  -7 -24    3.89    0.64
  -1  -7 -24    3.53    0.71
  -1   7 -25   17.49    0.89
  -1  -7 -25   17.71    0.93
  -1   7 -25   18.09    0.97
  -1  -7 -25   17.15    0.85
  -1  -7 -25   17.58    0.90
  -1  -7 -26    2.19    0.42
  -1   7 -26    2.09    0.40
  -1   7 -26    1.59    0.34
  -1  -7 -26    1.91    0.39
   1  -8 -25   21.87    0.87
  -1   8  25   20.02    0.87
   1  -8 -25   22.04    0.90
   1   8 -25   19.12    0.93
  -1   8  24   19.32    1.06
   1  -8 -24   19.75    0.99
   1   8 -23   18.25    1.11
   1  -8 -23   17.56    1.07
  -1   8  23   14.63    1.09
  -1   8  22    4.52    0.88
   1  -8 -22    3.56    0.79
   1   8 -22    2.22    0.77
   1  -8 -22    3.24    0.77
   1  -8 -21   -1.37    0.86
   1  -8 -21   -0.32    0.56
   1   8 -21    0.99    0.80
   1  -8 -21    0.33    0.57
  -1   8  21   -0.75    0.87
  -1  -8  21    0.45    0.53
   1  -8 -21   -0.76    0.74
   1  -8 -20   11.86    1.21
   1  -8 -20   10.43    0.98
   1   8 -20    9.75    1.19
   1  -8 -20   10.47    1.02
  -1   8  20   11.07    1.28
  -1  -8  20    8.90    0.90
   1  -8 -20   11.11    1.21
   1  -8 -19  109.75    2.87
   1   8 -19  114.88    3.25
   1  -8 -19  106.44    2.97
  -1   8  19  110.94    3.24
   1  -8 -19  112.23    3.06
   1  -8 -19  113.77    3.21
   1  -8 -18   22.83    1.41
   1   8 -18   21.46    1.64
   1  -8 -18   22.75    1.46
  -1   8  18   20.55    1.61
   1  -8 -18   23.35    1.57
   1  -8 -18   21.63    1.56
   1  -8 -17   41.19    1.88
   1   8 -17   39.73    2.14
   1  -8 -17   41.83    1.95
  -1   8  17   43.36    2.18
   1  -8 -17   42.27    2.05
   1  -8 -17   40.10    2.05
   1  -8 -16  245.70    4.72
   1   8 -16  253.26    5.27
   1  -8 -16  249.18    4.85
  -1   8  16  252.85    5.21
   1  -8 -16  246.14    4.88
   1  -8 -16  255.38    5.11
   1  -8 -15   39.63    2.01
   1  -8 -15   38.90    1.82
   1   8 -15   37.06    2.07
   1  -8 -15   37.88    1.86
  -1   8  15   41.74    2.15
  -1  -8  15   37.96    1.97
   1  -8 -15   38.85    2.03
   1  -8 -14   50.83    2.22
   1  -8 -14   47.28    2.02
   1  -8 -14   48.43    2.06
   1   8 -14   46.46    2.35
  -1   8  14   52.80    2.36
   1  -8 -14   48.05    2.19
  -1  -8  14   48.75    2.18
   1  -8 -13    1.15    0.80
  -1   8  13    0.72    0.73
   1  -8 -13    1.11    0.85
   1  -8 -13    3.16    1.71
   1  -8 -13    2.17    0.77
   1   8 -13    2.30    1.09
  -1   8  13    0.09    0.94
  -1   8  13    3.95    1.49
   1  -8 -13    0.84    0.66
  -1  -8  13    1.20    0.98
   1  -8 -12   56.30    2.29
  -1   8  12   53.96    2.23
   1  -8 -12   54.39    2.19
   1  -8 -12   57.34    4.43
   1  -8 -12   53.79    2.13
   1   8 -12   52.11    2.43
  -1   8  12   57.48    2.38
  -1   8  12   50.99    4.19
   1  -8 -12   52.63    2.06
  -1  -8  12   57.80    2.26
  -1   8  11    1.23    0.73
   1  -8 -11    1.10    0.81
   1  -8 -11    0.81    1.07
   1  -8 -11    1.49    0.80
   1  -8 -11    1.08    0.72
  -1  -8  11    0.73    0.82
  -1   8  11    2.76    1.63
   1   8 -11    0.05    0.86
  -1   8  11    0.59    0.87
  -1   8  10  142.35    3.62
   1  -8 -10  140.92    3.43
  -1   8  10  141.56    6.80
  -1  -8  10  142.37    3.43
   1  -8 -10  134.83    6.38
  -1   8  10  138.89    6.52
  -1   8  10  137.45    3.44
   1  -8 -10  136.91    3.47
   1  -8  -9  147.82    6.56
  -1   8   9  156.65    6.75
  -1   8   9  145.37    6.77
   1  -8  -8  225.30    8.00
  -1   8   8  219.92    7.90
  -1   8   8  213.23    8.12
  -1   8   7   24.58    2.67
   1  -8  -7   24.83    2.77
  -1   8   7   24.23    2.84
  -1   8   6   28.80    2.83
   1  -8  -6   27.85    2.86
  -1   8   6   26.36    2.78
   1   8  -5  133.95    6.78
  -1   8   5  143.27    6.10
   1  -8  -5  127.99    5.91
  -1   8   5  137.84    6.19
   1   8  -4  502.06   13.08
  -1   8   4  498.46   11.73
   1  -8  -4  486.01   11.74
  -1   8   4  491.18   12.01
   1   8  -3   14.97    2.58
   1  -8  -3   11.04    1.94
  -1   8   3   12.50    2.12
  -1   8   3   13.75    1.82
  -1   8   3   17.61    2.36
  -1   8   2    1.69    1.16
   1  -8  -2    2.58    1.11
  -1  -8   2    0.65    1.06
   1   8  -2    0.58    1.67
  -1   8   2    3.92    1.68
  -1   8   1   -0.11    0.89
   1  -8  -1    1.38    1.08
   1   8  -1    1.46    1.69
  -1  -8   1    0.20    0.96
  -1   8   1   -0.45    1.30
  -1   8   0  397.50    9.49
   1  -8   0  396.78    9.19
  -1   8   0  384.44   10.33
   1   8   0  408.37   11.33
  -1  -8   0  401.01    9.92
  -1   8  -1    0.99    1.09
   1  -8   1    0.88    0.97
  -1  -8  -1    0.10    1.00
  -1   8  -1   -1.23    1.54
   1   8   1   -0.19    1.42
  -1   8  -2    7.04    1.58
   1  -8   2    5.68    1.41
  -1  -8  -2    6.30    1.50
   1   8   2    3.68    1.54
  -1   8  -2    3.02    1.42
  -1   8  -3  457.66   10.68
  -1  -8  -3  462.04   11.06
   1   8   3  471.41   12.27
   1  -8   3  462.60   10.27
  -1   8  -4  238.58    7.64
  -1  -8  -4  230.49    7.80
   1   8   4  236.66    8.60
   1  -8   4  234.33    7.21
   1   8   4  229.91    6.96
  -1   8  -5  102.79    5.08
   1  -8   5  105.18    4.85
  -1  -8  -5  103.49    5.25
   1   8   5  106.03    5.85
  -1   8  -6   20.84    2.49
   1  -8   6   21.77    2.33
   1   8   6   18.26    2.60
  -1  -8  -6   25.09    2.74
   1  -8   6   24.48    2.48
  -1   8  -7    8.73    1.81
   1  -8   7    9.58    1.62
   1   8   7    7.08    2.02
  -1  -8  -7    7.77    1.68
   1  -8   7    8.65    1.53
  -1   8  -8   39.68    3.43
   1  -8   8   37.17    3.02
  -1  -8  -8   36.52    3.37
   1  -8   8   34.69    3.05
  -1   8  -9   33.32    3.16
   1  -8   9   32.27    2.84
  -1  -8  -9   33.74    3.36
   1  -8  10   88.61    4.75
  -1  -8 -10   86.32    5.27
  -1  -8 -10   83.74    2.68
  -1   8 -10   82.58    2.72
  -1  -8 -10   85.80    2.57
  -1   8 -10   83.50    2.89
  -1   8 -10   84.23    5.04
  -1  -8 -10   89.14    2.72
  -1  -8 -10   83.93    2.62
   1  -8  10   88.94    2.77
  -1  -8 -11  151.13    3.58
  -1   8 -11  146.07    6.68
  -1  -8 -11  141.98    3.51
   1  -8  11  155.76    6.38
  -1  -8 -11  150.71    7.08
  -1  -8 -11  143.14    3.41
  -1   8 -11  147.02    3.89
   1  -8  11  139.29    3.30
  -1  -8 -11  147.10    3.65
  -1  -8 -11  144.17    3.37
  -1  -8 -12   18.41    1.41
  -1  -8 -12   18.17    1.30
  -1  -8 -12   21.14    2.82
  -1   8 -12   18.93    1.60
  -1  -8 -12   17.76    1.38
  -1   8 -12   17.49    2.51
  -1  -8 -12   18.17    1.30
  -1   8 -12   18.12    1.74
  -1  -8 -13  145.55    3.62
  -1  -8 -13  143.64    3.43
  -1   8 -13  145.68    3.92
  -1  -8 -13  149.45    3.78
  -1   8 -13  141.04    6.83
  -1  -8 -13  144.91    3.48
  -1   8 -13  145.15    3.98
  -1  -8 -14   11.06    1.23
  -1   8 -14    9.64    1.29
  -1  -8 -14   11.25    1.16
  -1  -8 -14   10.05    1.11
  -1  -8 -14    9.56    1.22
  -1   8 -14   10.13    1.36
  -1  -8 -15   36.18    1.92
  -1  -8 -15   40.18    1.84
  -1   8 -15   39.36    2.17
  -1  -8 -15   36.45    1.79
  -1  -8 -15   40.02    2.00
  -1   8 -15   38.74    2.12
  -1  -8 -16  177.07    4.18
  -1  -8 -16  175.71    3.82
  -1   8 -16  178.96    4.36
  -1  -8 -16  179.57    3.95
  -1  -8 -16  187.76    3.99
  -1  -8 -16  183.78    4.08
  -1   8 -16  182.18    4.42
  -1  -8 -17    6.71    1.07
  -1  -8 -17    7.78    0.93
  -1   8 -17    7.43    1.28
  -1  -8 -17    7.24    1.03
  -1  -8 -17    7.86    1.02
  -1  -8 -17    7.15    1.13
  -1   8 -17    8.31    1.32
  -1  -8 -18   31.54    1.77
  -1  -8 -18   30.03    1.47
  -1   8 -18   33.43    1.94
  -1  -8 -18   31.51    1.73
  -1  -8 -18   30.89    1.60
  -1   8 -18   31.79    1.87
  -1  -8 -18   30.28    1.64
  -1  -8 -19   13.02    1.26
  -1   8 -19   12.86    1.31
  -1  -8 -19   13.00    1.22
  -1  -8 -19   10.82    1.08
  -1   8 -19   13.83    1.40
  -1  -8 -19   13.55    1.19
  -1  -8 -20   10.76    1.11
  -1  -8 -20    9.41    1.12
  -1   8 -20   10.09    1.17
  -1  -8 -20    9.62    0.96
  -1  -8 -20   11.25    1.04
  -1   8 -21   20.28    1.33
  -1  -8 -21   22.84    1.37
  -1  -8 -21   23.05    1.35
  -1   8 -21   25.08    1.44
  -1  -8 -21   23.35    1.17
  -1  -8 -21   21.29    1.23
  -1  -8 -22    5.39    0.86
  -1   8 -22    4.15    0.68
  -1  -8 -22    4.30    0.76
  -1  -8 -22    3.14    0.63
  -1   8 -22    4.60    0.84
  -1   8 -23   -0.21    0.51
  -1   8 -23    0.34    0.45
  -1  -8 -23   -0.11    0.54
  -1  -8 -23    0.52    0.60
  -1   8 -24   18.36    0.96
  -1   8 -24   18.85    0.90
  -1  -8 -24   16.99    0.93
  -1  -8 -24   19.33    0.95
  -1  -8 -25    0.29    0.38
  -1   8 -25    0.87    0.35
  -1  -8 -25    0.25    0.43
   1  -9 -24   -0.32    0.43
   1  -9 -24   -0.09    0.41
   1   9 -24   -0.36    0.38
   1  -9 -23    1.80    0.60
   1  -9 -23    0.59    0.50
  -1   9  23    0.50    0.53
   1   9 -23    0.72    0.52
   1  -9 -22    4.38    0.72
   1   9 -22    4.85    0.73
   1  -9 -22    5.24    0.77
  -1   9  22    5.59    0.82
   1   9 -21    2.94    0.78
  -1  -9  21    3.10    0.58
   1  -9 -21    2.76    0.74
  -1   9  21    3.96    0.83
   1   9 -20    2.29    0.87
  -1  -9  20    1.47    0.58
  -1   9  20    1.89    0.81
   1   9 -19  163.70    3.75
   1  -9 -19  165.38    3.53
  -1   9  19  158.49    3.66
   1   9 -18   15.44    1.44
   1  -9 -18   15.79    1.36
  -1   9  18   14.25    1.36
   1   9 -17   11.80    1.37
   1  -9 -17   12.90    1.29
   1  -9 -17   11.48    1.08
  -1   9  17   11.69    1.36
  -1   9  16    6.55    1.23
   1   9 -16    5.63    1.17
   1  -9 -16    7.62    1.15
   1  -9 -16    5.61    1.03
   1  -9 -16    6.19    0.93
   1  -9 -15   40.31    1.89
  -1   9  15   40.47    2.15
   1   9 -15   38.24    2.11
   1  -9 -15   39.41    2.01
   1  -9 -15   41.77    2.04
  -1  -9  15   37.19    1.92
  -1   9  14  214.29    4.79
   1   9 -14  218.70    4.96
  -1  -9  14  217.33    4.54
   1  -9 -14  210.03    4.39
   1  -9 -14  216.12    4.55
  -1   9  13   30.45    1.91
   1   9 -13   32.31    2.01
  -1  -9  13   29.12    1.77
   1  -9 -13   31.36    1.72
   1  -9 -13   33.24    1.88
  -1  -9  12    4.00    1.10
   1  -9 -12    4.11    0.97
   1   9 -12    4.45    1.15
  -1   9  12    4.25    1.09
  -1   9  11   97.70    6.02
  -1  -9  11   98.44    3.01
   1   9 -11   99.15    3.31
   1  -9 -11  102.18    3.06
  -1   9  11  102.75    3.23
   1  -9 -11   94.93    5.77
  -1   9  10    2.73    1.43
  -1  -9  10    2.06    1.09
  -1   9  10    0.54    0.74
  -1  -9  10    1.89    1.02
  -1  -9  10    1.93    0.82
   1  -9 -10    1.33    0.95
  -1   9  10    3.75    1.06
   1  -9 -10    2.21    1.66
  -1   9   9   10.12    2.11
   1  -9  -9   10.03    2.23
  -1  -9   9   14.58    1.27
  -1   9   9   10.63    1.11
  -1  -9   9   14.55    1.44
   1  -9  -9   12.69    1.28
  -1  -9   9   13.55    1.27
  -1  -9   9   13.16    1.29
  -1   9   9   11.58    2.16
  -1   9   9   12.63    1.37
  -1   9   8    3.59    0.89
  -1  -9   8    1.61    0.91
  -1   9   8    3.74    1.68
   1  -9  -8    3.59    1.61
  -1  -9   8    0.79    0.75
  -1   9   8    1.50    0.68
   1  -9  -8    1.24    0.98
   1  -9  -8    1.87    0.86
  -1  -9   8    3.24    0.96
  -1   9   8    3.59    1.83
   1  -9  -7    1.62    0.98
  -1  -9   7    1.24    0.82
   1  -9  -7    0.51    0.87
  -1  -9   7    1.07    0.83
  -1  -9   7   -0.23    0.95
   1  -9  -7   -0.91    1.26
  -1   9   7   -1.67    1.29
  -1   9   7   -0.47    1.01
  -1   9   7   -0.14    1.14
   1  -9  -6   90.38    5.46
  -1   9   6   94.33    5.38
   1  -9  -6   97.38    4.74
  -1   9   6   92.21    5.64
  -1  -9   6  100.91    2.79
   1  -9  -5   14.06    1.92
   1  -9  -5    9.58    2.12
  -1   9   5   10.83    2.07
  -1   9   5    9.79    1.96
   1  -9  -4  113.11    5.06
  -1   9   4   99.26    5.57
   1   9  -4  106.90    6.49
  -1  -9   4   97.54    5.23
   1  -9  -4  106.44    5.82
  -1   9   4  102.32    5.75
   1   9  -3   -0.20    1.68
  -1  -9   3   -0.59    0.92
   1  -9  -3    0.09    1.25
  -1   9   3    0.94    1.40
   1  -9  -3    0.19    0.98
  -1   9   3   -0.48    1.25
  -1   9   3   -1.35    1.25
  -1  -9   2    1.45    1.07
   1  -9  -2    0.47    1.19
   1   9  -2    0.42    1.74
  -1   9   2    0.40    1.30
   1  -9  -2    0.37    1.17
  -1   9   2    0.29    1.37
  -1   9   2    0.90    1.01
  -1   9   1   10.79    1.81
   1  -9  -1    8.52    1.70
  -1  -9   1   11.56    1.93
  -1   9   1   14.03    2.39
   1   9  -1    8.07    2.19
  -1   9   0    2.76    1.09
   1  -9   0    5.80    1.52
  -1  -9   0    5.22    1.58
  -1   9   0    3.38    1.37
   1   9   0    4.23    1.80
  -1   9  -1   81.26    4.54
   1  -9   1   86.77    4.56
   1   9   1   82.35    5.59
  -1   9  -1   82.85    5.19
  -1  -9  -1   80.70    4.79
  -1   9  -2    6.45    1.43
   1  -9   2    5.89    1.51
  -1  -9  -2    3.00    1.45
   1   9   2    3.74    1.93
  -1   9  -3   -1.22    1.20
   1  -9   3    4.20    1.35
  -1  -9  -3    1.34    1.08
   1   9   3    3.86    2.15
  -1   9  -4   20.36    2.55
   1  -9   4   15.63    2.06
  -1  -9  -4   19.07    2.58
   1   9   4   14.92    2.57
  -1   9  -5   38.86    3.40
   1  -9   5   41.00    3.35
  -1  -9  -5   42.68    3.71
   1  -9   5   39.67    3.15
   1   9   5   43.08    4.16
  -1  -9  -6   95.09    2.86
   1  -9   6   99.76    2.88
   1  -9   6   96.00    2.88
  -1  -9  -6  100.99    5.65
   1  -9   6  102.84    4.95
   1   9   6  102.27    6.27
  -1  -9  -6  102.05    2.83
  -1   9  -6  101.71    5.47
  -1   9  -6   96.28    3.12
  -1  -9  -6  100.72    2.90
  -1   9  -6   98.09    2.88
   1  -9   6   97.65    5.10
  -1  -9  -7    4.98    0.98
   1  -9   7    5.49    1.17
  -1  -9  -7    5.30    1.06
   1  -9   7    2.51    0.90
  -1  -9  -7    2.34    1.39
   1  -9   7    6.28    1.50
   1   9   7    3.68    1.62
  -1   9  -7    5.45    1.72
  -1  -9  -7    5.73    0.94
  -1   9  -7    6.18    1.10
  -1   9  -7    3.55    0.99
  -1  -9  -7    5.31    1.07
   1  -9   7    2.83    1.28
  -1   9  -7    4.48    1.01
  -1  -9  -7    4.31    0.91
   1  -9   8   44.98    3.41
  -1  -9  -8   36.56    3.59
   1   9   8   41.29    4.12
  -1   9  -8   42.79    3.77
  -1  -9  -8   40.36    1.83
  -1   9  -8   38.02    1.95
  -1  -9  -8   37.60    1.94
   1  -9   8   41.33    1.99
  -1  -9  -8   41.93    1.95
  -1   9  -8   38.32    1.95
  -1  -9  -8   37.84    1.91
   1  -9   8   40.87    1.99
  -1  -9  -9  258.49    4.92
   1  -9   9  267.37    5.12
   1  -9   9  279.25    8.61
  -1  -9  -9  280.06    9.83
   1   9   9  279.79   10.60
  -1   9  -9  267.59    9.32
  -1  -9  -9  268.82    4.82
  -1   9  -9  269.07    5.24
  -1   9  -9  257.92    5.33
  -1  -9  -9  261.57    5.04
   1  -9   9  262.40    4.65
  -1   9  -9  259.44    5.07
  -1  -9  -9  266.26    5.13
   1  -9  10   -0.37    0.84
   1  -9  10    0.32    1.12
  -1  -9 -10   -0.74    1.21
  -1  -9 -10   -0.46    0.75
  -1   9 -10   -2.10    1.21
  -1  -9 -10    0.32    0.75
  -1  -9 -10    0.40    0.84
   1  -9  10   -0.17    0.95
  -1  -9 -10   -0.76    0.93
  -1   9 -10    0.97    0.96
  -1  -9 -11   35.87    1.91
  -1  -9 -11   35.41    1.76
  -1   9 -11   34.37    2.07
   1  -9  11   35.27    1.70
  -1  -9 -11   35.16    1.89
  -1  -9 -11   36.18    1.91
  -1  -9 -12   23.68    1.59
  -1  -9 -12   24.19    1.52
  -1   9 -12   23.82    1.77
  -1  -9 -12   24.79    1.52
  -1  -9 -12   24.61    1.61
  -1  -9 -12   23.93    1.62
  -1   9 -12   24.98    1.83
  -1  -9 -13    4.71    0.98
  -1  -9 -13    3.65    0.89
  -1   9 -13    4.05    1.14
  -1  -9 -13    3.39    0.74
  -1  -9 -13    4.89    1.07
  -1  -9 -13    5.72    1.11
  -1   9 -13    5.47    1.24
  -1  -9 -14   17.21    1.40
  -1  -9 -14   18.67    1.33
  -1   9 -14   19.57    1.63
  -1  -9 -14   17.49    1.27
  -1  -9 -14   16.88    1.39
  -1  -9 -14   18.91    1.49
  -1   9 -14   20.88    1.75
  -1  -9 -15   53.46    2.27
  -1  -9 -15   56.21    2.08
  -1   9 -15   55.37    2.46
  -1  -9 -15   54.65    2.11
  -1  -9 -15   56.19    2.26
  -1  -9 -15   55.15    2.26
  -1   9 -15   57.79    2.57
  -1  -9 -16    4.90    0.99
  -1  -9 -16    5.14    0.91
  -1   9 -16    6.84    1.27
  -1  -9 -16    4.44    0.83
  -1  -9 -16    5.87    1.00
  -1  -9 -16    4.09    0.96
  -1   9 -16    6.23    1.16
  -1  -9 -17   64.56    2.42
  -1  -9 -17   70.53    2.11
  -1   9 -17   70.80    2.57
  -1  -9 -17   65.04    2.23
  -1  -9 -17   69.10    2.32
  -1  -9 -17   73.99    2.46
  -1   9 -17   73.86    2.70
  -1   9 -18   16.06    1.38
  -1  -9 -18   14.06    1.13
  -1   9 -18   14.21    1.35
  -1  -9 -18   13.24    1.11
  -1  -9 -18   15.17    1.30
  -1  -9 -18   14.68    1.23
  -1   9 -19   18.82    1.38
  -1   9 -19   19.10    1.42
  -1  -9 -19   16.48    1.27
  -1  -9 -19   17.87    1.27
  -1  -9 -19   15.25    1.09
  -1   9 -20   19.76    1.30
  -1  -9 -20   16.04    1.18
  -1  -9 -20   17.14    1.18
  -1  -9 -20   18.07    1.08
  -1   9 -21   20.09    1.21
  -1  -9 -21   16.79    0.91
  -1   9 -21   17.17    1.05
  -1  -9 -21   20.43    1.21
  -1  -9 -21   19.90    1.16
  -1  -9 -22   24.08    1.16
  -1   9 -22   22.40    1.18
  -1   9 -22   24.59    1.17
  -1  -9 -22   22.90    1.18
  -1   9 -22   22.91    1.08
  -1  -9 -22   23.12    1.10
  -1  -9 -23    0.89    0.50
  -1   9 -23    1.90    0.42
  -1   9 -23    0.30    0.45
  -1  -9 -23    0.65    0.49
  -1   9 -24   17.57    0.75
  -1  -9 -24   19.15    0.75
   1 -10 -23    0.58    0.38
   1  10 -23    0.55    0.35
   1 -10 -23    0.86    0.37
   1  10 -22   -0.53    0.50
   1 -10 -22    0.78    0.55
   1 -10 -22    0.40    0.49
  -1  10  22    1.71    0.54
   1  10 -21   10.24    0.86
  -1 -10  21   10.94    0.70
   1 -10 -21   12.17    0.91
   1 -10 -21   12.20    0.89
  -1  10  21   11.39    0.89
   1  10 -20   88.14    2.34
  -1 -10  20   84.72    2.02
   1 -10 -20   85.75    2.22
  -1  10  20   84.28    2.28
   1 -10 -20   90.26    2.31
   1  10 -19   50.95    1.95
   1 -10 -19   52.58    1.84
  -1  10  19   53.54    1.97
   1 -10 -19   52.71    1.92
   1  10 -18   12.06    1.22
   1 -10 -18   11.64    1.10
  -1  10  18   10.95    1.15
   1 -10 -18   12.04    1.13
   1  10 -17   37.47    1.89
  -1  10  17   36.20    1.83
   1 -10 -17   39.72    1.83
   1  10 -16   -1.05    0.96
  -1  10  16    0.42    0.90
   1 -10 -16   -0.33    0.89
   1  10 -15   20.39    1.64
   1 -10 -15   26.03    1.65
  -1  10  15   21.38    1.63
  -1 -10  14   15.11    1.36
   1  10 -14   15.58    1.50
   1 -10 -14   14.31    1.38
  -1  10  14   12.88    1.45
  -1 -10  13   23.21    1.63
   1  10 -13   25.36    1.89
   1 -10 -13   26.67    1.74
  -1  10  13   22.56    1.72
  -1 -10  12   21.11    1.62
   1  10 -12   23.72    1.87
   1 -10 -12   24.71    1.66
  -1  10  12   23.41    1.72
  -1  10  11    8.04    1.28
  -1 -10  11    6.60    1.24
   1 -10 -11    5.92    1.20
   1  10 -11    7.51    1.33
   1  10 -10  181.58    4.62
  -1 -10  10  182.28    4.16
   1 -10 -10  188.42    4.22
  -1  10  10  175.74    3.99
  -1  10  10  190.34    4.54
   1 -10 -10  186.88    4.24
  -1 -10   9   19.08    1.44
  -1 -10   9   19.75    1.55
  -1 -10   9   20.90    1.70
   1 -10  -9   21.05    1.54
  -1  10   9   19.89    1.46
  -1  10   9   18.10    1.65
   1 -10  -9   19.84    1.54
  -1 -10   9   21.07    1.54
  -1 -10   8   69.85    2.45
  -1 -10   8   67.32    2.52
  -1 -10   8   72.22    2.65
  -1  10   8   64.43    2.45
   1 -10  -8   69.90    2.51
  -1  10   8   65.98    2.74
   1 -10  -8   69.30    2.55
  -1 -10   8   62.21    2.42
   1 -10  -7   37.18    1.96
  -1 -10   7   34.40    1.88
   1 -10  -7   36.81    3.78
  -1 -10   7   37.43    1.87
  -1 -10   7   34.02    1.82
  -1  10   7   32.10    3.55
   1 -10  -7   34.59    1.82
  -1  10   7   31.53    1.79
   1 -10  -7   35.94    3.19
  -1  10   7   35.44    2.10
   1 -10  -6   28.63    1.78
  -1 -10   6   26.90    1.66
   1 -10  -6   23.06    3.03
  -1 -10   6   29.71    1.69
  -1 -10   6   29.64    1.71
   1 -10  -6   28.89    1.62
  -1  10   6   25.38    3.33
  -1  10   6   25.59    1.69
   1 -10  -6   27.81    1.66
   1 -10  -6   26.45    2.67
  -1  10   6   28.02    1.88
   1 -10  -5    3.92    1.02
  -1 -10   5    4.13    0.99
   1 -10  -5    4.24    1.51
  -1 -10   5    2.72    1.25
  -1  10   5    9.06    2.26
   1 -10  -5    3.10    1.28
  -1 -10   5    4.52    0.92
   1 -10  -5    6.19    1.07
  -1 -10   5    6.03    1.18
   1 -10  -5    5.12    0.97
  -1  10   5    4.48    1.16
  -1  10   5    5.69    1.88
  -1  10   4   37.57    2.11
   1 -10  -4   39.81    1.88
   1 -10  -4   40.31    1.97
  -1 -10   4   34.19    1.86
  -1  10   4   43.33    4.16
  -1 -10   4   29.36    3.18
   1 -10  -4   34.26    3.81
  -1 -10   4   38.74    1.88
  -1 -10   4   39.21    1.95
   1 -10  -4   38.30    1.87
  -1 -10   4   40.61    2.01
   1 -10  -4   41.00    3.31
  -1  10   4   36.67    3.73
  -1  10   3    1.42    0.95
  -1 -10   3    2.48    0.94
   1 -10  -3    0.04    1.33
   1  10  -3    0.93    1.98
  -1  10   3    0.23    1.44
  -1 -10   3    0.17    1.21
  -1 -10   3    1.25    0.81
   1 -10  -3    1.89    0.75
   1 -10  -3    0.74    0.90
  -1 -10   3    0.36    0.92
   1 -10  -3    0.68    0.90
  -1 -10   3    0.18    0.81
  -1  10   3   -0.19    1.36
   1 -10  -3    0.70    1.10
  -1 -10   2    3.08    0.95
   1 -10  -2    2.07    0.85
  -1 -10   2    2.60    0.90
  -1 -10   2    1.85    1.19
   1  10  -2    4.43    2.19
  -1  10   2    4.68    1.67
   1 -10  -2    1.47    1.22
  -1 -10   2    1.93    0.82
   1 -10  -2    1.88    0.85
  -1 -10   2    1.63    0.90
   1 -10  -2    5.64    1.07
   1 -10  -2    3.39    1.31
  -1  10   2    0.84    1.32
  -1  10   1    0.65    1.24
   1 -10  -1    0.01    0.78
  -1 -10   1    0.93    0.89
  -1 -10   1    0.02    0.80
   1 -10  -1    0.69    0.89
  -1 -10   1   -1.49    1.21
   1 -10  -1    1.02    1.19
  -1  10   1   -0.29    1.52
   1  10  -1   -0.47    1.69
  -1 -10   1   -0.51    0.72
  -1  10   1    0.57    1.02
   1 -10  -1   -1.03    0.93
  -1 -10   1    0.01    0.85
  -1 -10   1    0.61    0.88
   1 -10  -1    1.34    1.23
  -1 -10   0   35.08    1.84
   1 -10   0   31.62    1.77
  -1 -10   0   29.64    1.69
  -1  10   0   26.30    3.22
   1  10   0   24.02    3.57
  -1 -10   0   26.15    3.03
  -1 -10   0   31.86    1.73
   1 -10   0   27.60    1.48
  -1  10   0   32.50    1.93
  -1 -10   0   32.25    1.63
   1 -10   0   29.57    1.67
  -1 -10   0   32.12    1.75
  -1  10   0   32.88    1.74
   1 -10   0   33.27    3.26
  -1  10  -1    7.69    1.09
  -1 -10  -1    6.29    1.17
   1 -10   1    8.04    1.12
  -1 -10  -1    6.11    1.74
   1  10   1    3.70    1.96
  -1  10  -1    5.77    1.44
   1 -10   1    6.58    0.88
  -1 -10  -1    6.12    1.00
  -1  10  -1    6.43    0.97
  -1  10  -1    6.37    1.06
  -1 -10  -1    7.36    1.06
   1 -10   1    7.83    1.16
  -1 -10  -1    7.39    1.01
  -1 -10  -1    8.17    1.09
   1 -10   1    3.60    1.60
  -1  10  -2    6.54    1.07
   1 -10   2    4.57    1.04
  -1 -10  -2    4.55    1.05
  -1 -10  -2    5.08    0.92
   1 -10   2    6.11    1.14
  -1 -10  -2    5.66    1.08
  -1 -10  -2    5.74    2.05
   1  10   2    8.37    2.45
  -1  10  -2    5.54    1.69
  -1 -10  -2    6.21    1.04
   1 -10   2    3.67    0.77
  -1  10  -2    4.98    1.01
  -1  10  -2    3.73    0.96
   1 -10   2    4.25    1.58
  -1 -10  -2    5.36    1.11
  -1 -10  -3   16.79    1.45
  -1 -10  -3   13.21    1.27
   1 -10   3   16.92    1.47
  -1 -10  -3   11.10    2.25
   1  10   3   18.40    3.33
  -1  10  -3   14.61    2.33
  -1 -10  -3   17.21    1.37
  -1  10  -3   16.26    1.49
  -1  10  -3   15.70    1.55
  -1 -10  -3   15.75    1.47
   1 -10   3   15.64    1.33
  -1  10  -3   13.74    1.27
  -1 -10  -3   16.28    1.42
   1 -10   3   14.14    2.21
  -1 -10  -3   15.36    1.26
  -1 -10  -4    9.11    1.14
   1 -10   4    9.27    1.16
  -1 -10  -4    5.78    1.10
   1 -10   4    8.33    1.62
  -1 -10  -4    4.65    1.62
   1  10   4    7.53    2.45
  -1  10  -4    8.05    1.81
  -1 -10  -4    6.39    1.06
  -1  10  -4    7.08    1.18
  -1  10  -4    5.92    1.07
  -1 -10  -4    8.43    1.23
   1 -10   4    6.37    1.18
  -1  10  -4    5.87    0.96
   1 -10   4    7.71    2.12
  -1 -10  -4    6.78    1.11
   1 -10   5   -0.64    1.11
  -1 -10  -5    1.47    0.84
   1 -10   5    1.02    0.99
  -1 -10  -5    1.48    0.80
  -1 -10  -5   -0.06    0.84
   1 -10   5    0.34    0.93
  -1 -10  -5    2.25    1.52
   1  10   5    1.68    1.87
  -1 -10  -5    0.73    0.76
  -1  10  -5   -1.82    1.59
  -1  10  -5    1.24    0.85
  -1  10  -5    0.86    0.87
  -1  10  -5    0.57    0.89
  -1 -10  -5    1.23    0.96
  -1 -10  -6   28.24    1.53
  -1 -10  -6   29.98    1.76
   1 -10   6   28.96    1.74
  -1 -10  -6   27.89    1.71
  -1 -10  -6   25.40    3.17
   1  10   6   30.15    3.76
  -1 -10  -6   30.10    1.73
  -1  10  -6   29.32    3.14
  -1  10  -6   27.95    1.77
  -1  10  -6   29.55    1.93
  -1 -10  -6   25.82    1.69
   1 -10   6   29.98    1.76
  -1  10  -6   29.01    1.73
   1 -10   6   30.93    3.17
  -1 -10  -7   37.23    1.77
   1 -10   7   37.25    2.00
  -1 -10  -7   38.47    1.96
  -1 -10  -7   30.03    3.34
  -1  10  -7   33.94    1.86
  -1 -10  -7   38.72    1.90
  -1  10  -7   40.67    2.06
   1 -10   7   40.90    2.09
  -1 -10  -7   35.55    1.96
  -1 -10  -7   36.43    1.92
  -1 -10  -8    2.19    1.00
   1 -10   8    0.70    1.11
  -1  10  -8    1.57    0.83
  -1 -10  -8    2.50    0.84
  -1  10  -8    2.11    1.06
  -1 -10  -8   -0.88    1.02
  -1 -10  -8    2.54    0.96
   1 -10   8    1.35    0.90
  -1  10  -8    2.83    1.05
  -1 -10  -8    0.57    0.99
  -1 -10  -9    1.48    0.85
  -1  10  -9   -0.22    0.94
  -1 -10  -9   -0.35    0.91
   1 -10   9    1.21    1.00
  -1 -10  -9   -0.69    0.89
   1 -10   9    0.75    0.88
  -1 -10  -9   -0.40    0.97
  -1  10 -10   88.96    3.13
  -1 -10 -10   95.06    2.82
  -1 -10 -10   91.42    2.89
  -1 -10 -10   90.98    2.93
   1 -10  10   91.08    2.70
  -1 -10 -10   94.19    2.95
  -1 -10 -11   59.88    2.44
  -1 -10 -11   64.51    2.28
  -1  10 -11   62.07    2.62
  -1 -10 -11   59.43    2.37
  -1 -10 -11   57.38    2.37
  -1 -10 -11   59.81    2.42
  -1 -10 -12  138.08    3.68
  -1 -10 -12  136.80    3.30
  -1  10 -12  134.05    3.76
  -1 -10 -12  133.61    3.48
  -1 -10 -12  132.11    3.50
  -1  10 -12  135.73    3.85
  -1 -10 -12  132.24    3.54
  -1 -10 -13   59.77    2.42
  -1 -10 -13   58.19    2.15
  -1  10 -13   60.50    2.55
  -1 -10 -13   61.56    2.38
  -1 -10 -13   57.69    2.32
  -1  10 -13   58.60    2.57
  -1 -10 -13   58.44    2.34
  -1 -10 -14   34.28    1.65
  -1  10 -14   36.27    2.04
  -1 -10 -14   34.01    1.81
  -1 -10 -14   33.62    1.80
  -1 -10 -14   32.90    1.85
  -1  10 -14   31.82    1.96
  -1 -10 -15    0.11    0.70
  -1  10 -15   -0.20    0.93
  -1 -10 -15    0.95    0.91
  -1 -10 -15   -0.96    0.87
  -1  10 -15    0.33    0.96
  -1 -10 -15    1.24    0.83
  -1 -10 -16   12.32    1.21
  -1 -10 -16   13.59    1.03
  -1  10 -16   13.83    1.34
  -1 -10 -16   12.81    1.23
  -1 -10 -16   12.71    1.13
  -1  10 -16   13.75    1.37
  -1 -10 -16   10.89    1.17
  -1 -10 -17    5.82    0.98
  -1  10 -17    5.88    1.03
  -1 -10 -17    5.93    1.03
  -1 -10 -17    6.51    0.91
  -1  10 -17    5.43    1.06
  -1 -10 -17    7.32    1.03
  -1 -10 -18   35.22    1.59
  -1  10 -18   37.68    1.76
  -1 -10 -18   38.00    1.61
  -1 -10 -18   34.99    1.55
  -1  10 -18   38.54    1.77
  -1 -10 -18   36.18    1.69
  -1 -10 -19    0.15    0.68
  -1 -10 -19   -0.52    0.60
  -1  10 -19    0.82    0.75
  -1 -10 -19   -0.17    0.79
  -1 -10 -20  199.69    3.34
  -1 -10 -20  201.39    3.33
  -1 -10 -20  189.05    3.05
  -1  10 -20  184.81    3.24
  -1  10 -20  204.30    3.51
  -1 -10 -21   27.92    1.15
  -1  10 -21   25.43    1.13
  -1 -10 -21   26.25    1.12
  -1  10 -21   23.88    1.00
  -1 -10 -22   -0.04    0.43
  -1  10 -22    0.88    0.39
  -1 -10 -22    0.60    0.45
   1 -11 -21    0.20    0.44
   1 -11 -21    0.67    0.44
   1  11 -21    0.36    0.43
   1  11 -20    4.32    0.68
   1 -11 -20    3.84    0.59
   1 -11 -20    4.44    0.66
  -1  11  20    3.97    0.62
  -1 -11  20    3.54    0.48
   1  11 -19    7.31    0.84
   1 -11 -19    7.21    0.77
   1 -11 -19    8.83    0.89
  -1  11  19    7.75    0.89
  -1 -11  19    7.29    0.69
   1 -11 -18   47.87    1.72
   1 -11 -18   47.28    1.68
   1  11 -18   49.72    1.82
   1 -11 -18   46.62    1.44
  -1  11  18   45.36    1.73
   1 -11 -17   25.55    1.40
   1 -11 -17   29.30    1.44
   1 -11 -17   26.26    1.24
   1  11 -17   28.31    1.52
  -1  11  17   24.22    1.43
   1 -11 -16   14.07    1.24
   1 -11 -16   15.64    1.25
   1  11 -16   15.54    1.31
   1 -11 -16   14.95    1.11
  -1  11  16   13.52    1.24
   1 -11 -15  181.60    3.83
   1 -11 -15  184.55    3.78
  -1  11  15  180.03    3.97
   1 -11 -15  185.14    3.50
   1  11 -15  181.24    4.06
   1  11 -14  138.13    3.65
   1 -11 -14  143.36    3.44
   1 -11 -14  137.80    3.40
  -1  11  14  139.61    3.58
  -1 -11  14  139.65    3.34
   1  11 -13    6.47    1.30
   1 -11 -13    6.89    1.11
   1 -11 -13    6.14    1.01
  -1  11  13    5.31    1.14
  -1 -11  13    4.63    1.05
   1 -11 -12   17.53    1.34
   1  11 -12   17.65    1.58
   1 -11 -12   18.55    1.53
   1 -11 -12   17.29    1.41
  -1  11  12   16.68    1.54
  -1 -11  12   17.87    1.52
  -1 -11  11   15.54    1.41
   1 -11 -11   16.63    1.33
   1  11 -11   15.47    1.56
   1 -11 -11   16.39    1.40
   1 -11 -11   14.99    1.41
  -1  11  11   13.78    1.48
  -1 -11  10   12.29    1.41
   1 -11 -10   16.45    1.41
   1  11 -10   13.08    1.54
   1 -11 -10   13.71    1.34
   1 -11 -10   14.17    1.34
  -1  11  10   11.23    1.38
  -1 -11   9    1.00    0.94
   1 -11  -9    1.02    0.96
   1 -11  -9    1.11    1.03
  -1 -11   9    1.16    0.89
   1 -11  -9   -0.19    0.88
  -1 -11   9    2.01    1.06
  -1  11   9   -1.27    1.06
  -1  11   8    4.64    1.25
   1 -11  -8    3.85    1.03
  -1 -11   8    4.66    1.01
   1 -11  -8    4.55    1.03
  -1 -11   8    2.15    0.82
  -1 -11   8    6.25    1.21
   1 -11  -8    3.97    1.16
  -1 -11   8    3.44    1.03
  -1  11   7   43.89    2.33
   1 -11  -7   45.58    2.12
  -1 -11   7   45.97    2.14
   1 -11  -7   46.70    2.09
  -1 -11   7   45.05    2.07
  -1 -11   7   43.93    2.18
   1 -11  -7   47.10    2.21
  -1 -11   7   43.22    2.05
  -1 -11   6    3.26    0.93
   1 -11  -6    2.09    0.96
  -1 -11   6    1.65    0.95
   1 -11  -6    1.20    0.97
  -1  11   6    1.80    1.08
   1 -11  -6    0.45    0.95
  -1 -11   6    0.53    0.88
  -1 -11   5    4.69    1.02
  -1 -11   5    3.97    1.06
   1 -11  -5    3.48    1.04
   1 -11  -5    3.93    0.96
  -1  11   5    3.00    1.07
   1 -11  -5    4.33    1.05
  -1 -11   5    3.71    0.91
  -1 -11   4    1.99    0.97
  -1  11   4    3.80    1.22
  -1 -11   4    2.52    1.13
   1 -11  -4    2.60    1.06
   1 -11  -4    2.05    1.00
  -1 -11   4    0.79    0.86
   1 -11  -4    0.16    0.82
  -1 -11   3   25.56    1.65
  -1  11   3   29.24    1.94
  -1 -11   3   29.76    1.80
   1 -11  -3   26.40    1.70
  -1 -11   3   25.33    1.67
   1 -11  -3   27.66    1.81
  -1 -11   3   27.93    1.75
   1 -11  -3   27.12    1.66
  -1  11   2   52.33    2.07
  -1 -11   2   47.21    2.09
  -1  11   2   46.44    2.30
  -1 -11   2   45.61    2.13
  -1 -11   2   46.68    2.15
   1 -11  -2   44.74    2.08
   1 -11  -2   46.17    2.08
   1 -11  -2   48.05    2.21
  -1 -11   2   44.58    2.11
  -1  11   1   13.33    1.45
  -1  11   1   13.53    1.36
  -1  11   1   13.40    1.20
  -1 -11   1   14.39    1.46
   1 -11  -1   13.79    1.34
  -1 -11   1   12.96    1.33
   1 -11  -1   11.41    1.11
  -1 -11   1   13.11    1.32
  -1 -11   1   12.29    1.33
   1 -11  -1   14.10    1.40
  -1  11   0   -0.36    0.96
  -1  11   0    0.74    1.10
   1 -11   0    2.32    0.94
  -1  11   0    2.41    0.88
  -1 -11   0    0.93    1.03
  -1 -11   0   -0.31    1.01
   1 -11   0   -0.47    0.94
  -1 -11   0    0.81    0.93
   1 -11   0   -0.51    0.78
  -1 -11   0    1.36    0.85
   1 -11   1    3.12    0.83
  -1 -11  -1    3.55    0.92
  -1  11  -1    4.30    1.01
  -1  11  -1    4.54    1.07
   1 -11   1    4.20    1.07
  -1 -11  -1    2.73    1.03
  -1 -11  -1    4.26    0.91
  -1 -11  -1    4.16    1.10
   1 -11   1    4.10    0.99
  -1  11  -1    5.05    0.98
  -1 -11  -1    3.79    1.20
   1 -11   2    9.89    1.25
  -1 -11  -2    8.68    1.19
  -1 -11  -2    9.86    1.19
  -1  11  -2   11.25    1.34
  -1  11  -2   10.41    1.46
  -1  11  -2    9.77    1.15
  -1 -11  -2   12.58    1.24
   1 -11   2   10.44    1.30
  -1 -11  -2    9.34    1.25
  -1 -11  -2   12.70    1.39
  -1  11  -3   12.98    1.23
  -1  11  -3   12.94    1.38
  -1  11  -3   12.72    1.33
  -1 -11  -3   12.18    1.28
  -1 -11  -3   11.59    1.31
   1 -11   3   12.08    1.37
   1 -11   3   15.79    1.51
  -1 -11  -3   15.27    1.44
  -1 -11  -3   11.86    1.38
  -1  11  -4   12.42    1.24
  -1 -11  -4   13.18    1.31
  -1  11  -4   13.54    1.42
  -1  11  -4   16.42    1.58
  -1 -11  -4   14.15    1.34
   1 -11   4   14.65    1.45
   1 -11   4   15.68    1.50
  -1 -11  -4   15.58    1.50
  -1 -11  -4   15.43    1.44
  -1  11  -5    2.08    0.89
  -1 -11  -5    3.10    0.96
  -1  11  -5    2.04    1.15
  -1  11  -5    3.91    1.08
   1 -11   5    4.25    1.17
  -1 -11  -5    2.05    0.98
  -1 -11  -5    4.17    1.13
   1 -11   5    3.31    1.08
  -1 -11  -5    3.11    0.97
  -1 -11  -5    4.55    1.15
  -1  11  -6   51.29    2.25
  -1 -11  -6   53.03    2.21
  -1  11  -6   58.50    2.39
   1 -11   6   55.16    2.43
  -1 -11  -6   55.17    2.29
   1 -11   6   58.05    2.41
  -1 -11  -6   50.09    2.32
  -1 -11  -6   53.92    2.32
  -1  11  -7    4.98    1.05
  -1 -11  -7    5.44    1.12
  -1  11  -7    4.21    1.03
  -1 -11  -7    5.50    1.12
   1 -11   7    4.30    1.06
  -1 -11  -7    4.88    1.14
  -1 -11  -7    4.90    1.11
   1 -11   7    4.95    1.04
  -1  11  -8    1.76    1.06
  -1 -11  -8    1.17    0.96
   1 -11   8    1.03    0.93
  -1 -11  -8    0.27    0.91
  -1 -11  -8    1.50    0.87
  -1 -11  -8   -0.95    0.96
  -1  11  -9    8.33    1.28
  -1 -11  -9    9.26    1.19
   1 -11   9    7.72    1.21
  -1 -11  -9    9.36    1.25
  -1 -11  -9    8.94    1.14
   1 -11   9    7.92    1.02
  -1 -11  -9    8.73    1.27
  -1  11 -10    9.18    1.28
  -1 -11 -10   10.13    1.12
  -1 -11 -10    9.36    1.27
  -1 -11 -10   10.29    1.28
  -1 -11 -10    9.91    1.20
  -1 -11 -11    7.87    1.10
  -1  11 -11    7.95    1.23
  -1 -11 -11    7.23    1.18
  -1 -11 -11    9.18    1.21
  -1  11 -11    7.18    1.32
  -1 -11 -11    8.06    1.14
  -1 -11 -12    1.29    0.79
  -1  11 -12    0.05    0.90
  -1 -11 -12    0.66    0.94
  -1 -11 -12   -0.07    0.86
  -1  11 -12    0.76    0.92
  -1 -11 -12    1.22    0.89
  -1 -11 -13  191.17    3.63
  -1  11 -13  198.48    4.28
  -1 -11 -13  189.36    3.99
  -1 -11 -13  183.23    3.97
  -1  11 -13  191.85    4.28
  -1 -11 -13  182.38    3.92
  -1 -11 -14  110.83    2.59
  -1  11 -14  107.17    3.10
  -1 -11 -14  109.44    2.94
  -1 -11 -14  106.97    2.89
  -1  11 -14  111.66    3.16
  -1 -11 -14  107.49    2.88
  -1 -11 -15   36.30    1.43
  -1  11 -15   38.03    1.82
  -1 -11 -15   37.07    1.70
  -1 -11 -15   33.27    1.67
  -1  11 -15   37.25    1.82
  -1 -11 -15   37.57    1.71
  -1  11 -16   -0.27    0.78
  -1 -11 -16   -0.78    0.80
  -1 -11 -16    1.10    0.74
  -1  11 -16   -0.16    0.77
  -1 -11 -16    0.25    0.73
  -1  11 -17  213.65    3.87
  -1 -11 -17  205.21    3.66
  -1 -11 -17  200.62    3.59
  -1  11 -17  217.05    3.91
  -1 -11 -17  211.34    3.68
  -1 -11 -18   19.69    1.16
  -1 -11 -18   20.54    1.08
  -1 -11 -18   20.01    1.17
  -1  11 -18   22.12    1.20
  -1 -11 -19    4.89    0.73
  -1  11 -19    3.75    0.51
  -1 -11 -19    4.67    0.69
  -1  11 -19    5.31    0.72
  -1 -11 -20   36.83    1.17
  -1 -11 -20   38.95    1.19
  -1  11 -20   39.90    1.26
  -1 -11 -21   58.21    1.33
   1 -12 -19   77.28    1.69
   1 -12 -19   73.17    1.62
   1  12 -18    5.58    0.68
   1 -12 -18    4.24    0.62
   1 -12 -18    4.94    0.67
   1  12 -17   24.09    1.24
   1 -12 -17   22.73    1.15
   1 -12 -17   22.53    1.15
   1  12 -16   15.65    1.13
   1 -12 -16   15.16    0.91
   1 -12 -16   15.48    1.07
   1 -12 -16   16.41    1.09
   1 -12 -15   10.11    0.90
   1  12 -15   11.46    1.10
   1 -12 -15   11.05    1.04
  -1  12  15   10.13    1.04
   1 -12 -15   10.98    1.02
  -1  12  14   82.01    2.25
   1 -12 -14   84.00    2.17
   1  12 -14   84.67    2.56
   1 -12 -14   81.95    2.39
  -1  12  14   75.27    2.47
   1 -12 -14   85.31    2.39
  -1 -12  13   -0.16    0.86
  -1  12  13    1.68    0.72
   1 -12 -13    1.79    0.84
   1  12 -13    1.02    0.89
   1 -12 -13   -0.73    0.76
  -1  12  13    0.76    0.84
   1 -12 -13   -0.28    0.82
  -1 -12  12   12.16    1.25
  -1  12  12   11.93    1.14
   1 -12 -12   11.56    1.09
   1  12 -12   11.45    1.28
   1 -12 -12   12.64    1.21
  -1  12  12    9.28    1.21
   1 -12 -12   11.85    1.19
   1  12 -11   -1.85    1.03
  -1 -12  11    0.16    0.90
  -1  12  11    1.83    0.89
   1 -12 -11   -0.37    0.74
   1 -12 -11    0.13    0.82
  -1  12  11    0.21    0.93
   1 -12 -11   -0.82    0.93
   1  12 -10    5.61    1.21
   1 -12 -10    4.20    1.03
  -1  12  10    3.90    1.07
   1 -12 -10    3.68    1.02
   1 -12 -10    4.61    0.97
  -1  12  10    2.73    1.01
  -1 -12  10    3.96    1.04
  -1  12   9  183.53    4.15
   1 -12  -9  184.45    4.05
   1 -12  -9  181.82    3.79
   1  12  -9  169.93    4.30
   1 -12  -9  179.98    3.95
  -1 -12   9  182.96    4.02
  -1  12   8   23.10    1.67
   1 -12  -8   21.98    1.55
  -1 -12   8   18.41    1.42
   1 -12  -8   22.05    1.51
  -1 -12   8   20.33    1.52
   1 -12  -8   20.09    1.49
  -1 -12   8   18.37    1.52
  -1  12   7    1.16    0.99
   1 -12  -7    2.10    0.97
  -1 -12   7    1.66    0.84
   1 -12  -7    1.65    0.97
  -1 -12   7    1.28    0.98
   1 -12  -7    0.57    0.83
  -1 -12   7    3.19    1.08
  -1 -12   6   37.64    1.88
  -1  12   6   38.26    2.08
   1 -12  -6   34.43    1.93
  -1 -12   6   36.85    1.89
  -1 -12   6   34.82    1.86
   1 -12  -6   39.28    1.88
   1 -12  -6   37.08    1.90
  -1 -12   6   35.88    1.96
  -1  12   5    1.35    0.97
   1 -12  -5    3.13    1.07
  -1 -12   5    1.49    0.94
  -1 -12   5    0.47    1.00
   1 -12  -5    2.67    0.94
  -1 -12   5    0.85    0.87
   1 -12  -5    1.31    0.87
  -1 -12   4    2.02    0.89
   1 -12  -4    0.73    0.98
  -1 -12   4    1.59    0.94
   1 -12  -4    1.71    0.93
  -1  12   4    2.21    1.04
  -1 -12   4    1.78    0.93
  -1 -12   3    1.63    0.87
   1 -12  -3   -0.05    0.97
  -1 -12   3    0.78    1.00
   1 -12  -3    1.07    0.93
  -1  12   3    1.78    1.01
  -1 -12   3    0.91    0.87
  -1 -12   2    7.91    1.20
   1 -12  -2    7.23    1.17
  -1 -12   2    7.92    1.16
   1 -12  -2    6.89    1.17
  -1  12   2    6.84    1.07
  -1  12   2    8.73    1.27
  -1 -12   2    7.61    1.17
  -1 -12   1    0.95    0.86
  -1  12   1    2.02    0.94
  -1  12   1    3.17    1.12
  -1  12   1    1.68    0.72
  -1 -12   1    1.48    0.92
   1 -12  -1    1.65    0.98
  -1 -12   1    1.38    1.02
   1 -12  -1    1.29    0.93
  -1 -12   1    2.76    1.07
  -1 -12   0   12.94    1.32
  -1  12   0   11.22    1.23
  -1  12   0   12.33    1.47
  -1  12   0   12.22    1.18
  -1 -12   0   12.81    1.38
   1 -12   0   10.22    1.24
   1 -12   0   11.80    1.33
  -1 -12   0   12.11    1.37
  -1 -12   0   11.76    1.36
  -1 -12  -1    2.32    0.94
  -1  12  -1    0.36    0.86
  -1  12  -1    2.28    1.04
  -1  12  -1    2.88    0.81
   1 -12   1    2.92    1.07
  -1 -12  -1    2.10    0.92
   1 -12   1    3.14    0.99
  -1 -12  -1    1.60    1.04
  -1 -12  -1    2.09    0.98
  -1 -12  -2   36.06    1.90
  -1  12  -2   35.45    2.11
  -1  12  -2   32.82    1.82
  -1  12  -2   38.75    1.85
  -1 -12  -2   33.24    1.86
   1 -12   2   34.38    1.95
   1 -12   2   35.74    1.93
  -1 -12  -2   36.97    1.98
  -1 -12  -2   34.80    1.93
  -1 -12  -3   43.12    2.04
  -1  12  -3   46.89    2.06
  -1  12  -3   47.68    2.39
  -1  12  -3   47.72    2.04
  -1 -12  -3   45.60    2.12
   1 -12   3   43.62    2.19
   1 -12   3   46.03    2.17
  -1 -12  -3   47.14    2.21
  -1 -12  -3   47.12    2.17
  -1 -12  -4   56.65    2.26
  -1  12  -4   60.05    2.30
  -1  12  -4   58.32    2.22
  -1 -12  -4   55.86    2.28
   1 -12   4   54.05    2.38
   1 -12   4   55.94    2.34
  -1 -12  -4   54.71    2.32
  -1 -12  -4   56.61    2.35
  -1 -12  -5    2.20    0.94
  -1  12  -5    0.72    0.85
  -1 -12  -5    1.79    0.94
   1 -12   5    0.28    0.92
  -1 -12  -5    0.06    0.96
  -1  12  -5    1.62    0.85
   1 -12   5    1.10    0.99
  -1 -12  -5    1.07    1.08
  -1 -12  -6   26.79    1.72
  -1 -12  -6   26.32    1.60
  -1 -12  -6   23.64    1.59
   1 -12   6   27.07    1.74
   1 -12   6   25.07    1.62
  -1 -12  -6   26.21    1.73
  -1 -12  -7    6.16    1.12
  -1 -12  -7    5.26    1.02
  -1  12  -7    4.53    1.16
  -1 -12  -7    6.45    1.14
   1 -12   7    6.73    1.20
  -1 -12  -7    6.66    1.19
  -1 -12  -8    1.09    1.02
  -1 -12  -8    1.41    0.75
  -1  12  -8    1.61    0.95
  -1 -12  -8    1.96    0.92
   1 -12   8    0.31    0.93
  -1 -12  -8    2.57    0.99
  -1 -12  -9    9.96    1.28
  -1 -12  -9   10.55    1.11
  -1  12  -9   11.61    1.34
  -1 -12  -9    8.90    1.11
  -1 -12  -9   10.98    1.28
  -1 -12 -10   -0.20    0.88
  -1 -12 -10    0.60    0.96
  -1  12 -10    0.65    0.91
  -1 -12 -10    0.70    0.75
  -1 -12 -10   -0.09    0.81
  -1  12 -10   -0.36    0.91
  -1 -12 -11  147.29    3.44
  -1 -12 -11  159.68    3.56
  -1  12 -11  156.37    3.65
  -1 -12 -11  146.69    3.17
  -1 -12 -11  146.51    3.49
  -1 -12 -11  150.37    3.42
  -1  12 -11  149.88    3.67
  -1 -12 -12   18.89    1.37
  -1  12 -12   18.77    1.39
  -1 -12 -12   17.71    1.13
  -1 -12 -12   17.87    1.35
  -1 -12 -12   19.71    1.34
  -1  12 -12   18.67    1.44
  -1 -12 -13   29.97    1.54
  -1 -12 -13   27.87    1.28
  -1 -12 -13   29.10    1.48
  -1  12 -13   28.46    1.61
  -1  12 -13   29.30    1.56
  -1 -12 -14   19.81    1.24
  -1 -12 -14   17.26    0.96
  -1  12 -14   17.92    1.27
  -1 -12 -14   19.42    1.22
  -1  12 -14   18.25    1.26
  -1 -12 -15    7.79    0.89
  -1  12 -15    7.41    0.90
  -1 -12 -15    8.26    0.90
  -1  12 -15    8.15    0.94
  -1 -12 -16    0.81    0.64
  -1  12 -16    1.36    0.67
  -1  12 -16    0.90    0.61
  -1 -12 -16    1.35    0.72
  -1 -12 -16    1.88    0.64
  -1 -12 -17   -0.67    0.55
  -1 -12 -17   -0.43    0.58
  -1  12 -17   -0.21    0.53
  -1 -12 -18   36.77    1.16
  -1 -12 -18   37.80    1.17
  -1  12 -18   38.59    1.20
  -1 -12 -18   39.68    1.27
  -1 -12 -19   26.30    0.94
   1 -13 -17    5.19    0.54
  -1 -13  17    5.70    0.49
   1  13 -17    6.02    0.56
   1  13 -16   -0.30    0.49
   1 -13 -16    0.18    0.48
   1  13 -15    5.93    0.77
   1 -13 -15    5.51    0.70
   1 -13 -15    4.81    0.68
   1 -13 -14   92.75    1.93
   1  13 -14   95.92    2.36
   1 -13 -14   92.19    2.23
   1 -13 -14   95.92    2.22
   1  13 -13   -0.20    0.73
   1 -13 -13   -0.07    0.58
   1 -13 -13   -0.14    0.67
   1 -13 -13   -0.50    0.65
   1 -13 -12   30.31    1.28
   1  13 -12   29.88    1.54
   1 -13 -12   29.79    1.46
   1 -13 -12   29.18    1.41
  -1  13  12   28.96    1.34
  -1  13  11   15.76    1.15
   1 -13 -11   15.73    1.17
   1 -13 -11   14.62    1.04
   1  13 -11   15.90    1.28
   1 -13 -11   13.13    1.10
  -1 -13  11   14.30    1.10
  -1 -13  10    1.37    0.80
  -1  13  10    2.42    0.78
   1 -13 -10    0.80    0.80
   1 -13 -10   -0.29    0.67
   1 -13 -10    1.16    0.70
   1  13 -10    1.92    0.89
  -1  13   9   17.75    1.34
   1 -13  -9   16.14    1.28
   1 -13  -9   17.19    1.21
   1  13  -9   17.71    1.47
   1 -13  -9   18.51    1.30
  -1 -13   9   16.94    1.30
  -1  13   8    6.81    1.11
   1  13  -8    4.75    1.09
  -1 -13   8    5.37    0.99
   1 -13  -8    5.81    0.95
   1 -13  -8    5.31    0.96
  -1  13   7    4.72    1.02
   1  13  -7    4.38    1.08
  -1 -13   7    5.57    1.06
   1 -13  -7    4.94    0.94
   1 -13  -7    7.02    1.06
  -1 -13   6   10.88    1.22
  -1 -13   6    9.87    1.15
   1 -13  -6    7.36    1.08
  -1 -13   6    7.67    1.06
   1 -13  -6    7.43    1.09
  -1  13   6    9.60    1.19
  -1  13   5    1.07    0.87
  -1 -13   5   -0.74    0.80
   1 -13  -5   -0.13    0.88
  -1 -13   5    1.03    0.99
  -1 -13   5    0.31    0.90
   1 -13  -5   -0.38    0.85
  -1 -13   5   -1.52    0.89
  -1 -13   4   16.83    1.37
   1 -13  -4   12.96    1.27
   1 -13  -4   16.20    1.42
  -1 -13   4   16.61    1.33
  -1  13   4   14.71    1.39
  -1 -13   4   14.69    1.31
  -1 -13   3   33.19    1.79
   1 -13  -3   31.16    1.70
  -1 -13   3   31.68    1.68
   1 -13  -3   30.22    1.79
  -1  13   3   31.35    1.83
  -1 -13   3   30.73    1.71
  -1 -13   2   13.71    1.34
   1 -13  -2   12.44    1.26
  -1 -13   2   12.74    1.19
   1 -13  -2   11.88    1.30
  -1  13   2   12.82    1.38
  -1 -13   2   12.79    1.26
   1 -13  -1    4.80    1.06
  -1 -13   1    4.22    1.06
  -1 -13   1    3.66    0.90
   1 -13  -1    2.47    1.02
  -1  13   1    3.90    1.14
  -1 -13   1    4.51    0.98
   1 -13   0    0.03    0.90
  -1 -13   0   -1.40    1.01
  -1 -13   0   -1.08    0.83
   1 -13   0    0.14    0.90
  -1  13   0   -0.22    1.03
  -1 -13   0    0.48    0.79
  -1 -13  -1    6.22    1.11
  -1  13  -1    8.32    1.32
  -1  13  -1    5.47    0.92
   1 -13   1    5.38    1.13
  -1 -13  -1    4.57    0.95
   1 -13   1    7.32    1.15
  -1 -13  -1    4.80    1.04
  -1 -13  -1    6.87    1.19
  -1 -13  -2   28.74    1.75
  -1  13  -2   27.16    1.44
  -1 -13  -2   26.41    1.59
   1 -13   2   30.30    1.73
  -1 -13  -2   27.96    1.68
  -1 -13  -2   27.33    1.62
   1 -13   2   26.47    1.69
  -1 -13  -3    9.01    1.12
  -1 -13  -3   10.08    1.20
   1 -13   3   10.99    1.24
  -1 -13  -3   10.28    1.23
   1 -13   3    9.85    1.26
  -1 -13  -3    8.84    1.17
  -1 -13  -4    0.46    0.75
  -1 -13  -4    0.20    0.94
   1 -13   4   -0.82    0.95
  -1 -13  -4    0.88    0.98
   1 -13   4    0.27    0.91
  -1 -13  -4    0.04    0.85
  -1 -13  -5   53.55    2.07
  -1 -13  -5   57.62    2.21
  -1  13  -5   56.20    2.28
  -1 -13  -5   57.98    2.25
  -1 -13  -5   57.84    2.18
   1 -13   5   53.56    2.20
  -1 -13  -6   28.87    1.59
  -1 -13  -6   31.39    1.71
  -1 -13  -6   33.93    1.78
  -1  13  -6   33.24    1.78
  -1 -13  -6   29.65    1.57
   1 -13   6   30.18    1.74
  -1  13  -7    4.46    0.93
  -1 -13  -7    3.39    0.85
  -1 -13  -7    4.48    1.02
  -1 -13  -7    4.40    0.98
   1 -13   7    4.79    1.05
  -1 -13  -7    3.44    0.89
  -1 -13  -8    6.29    0.90
  -1 -13  -8    8.31    1.05
  -1 -13  -8    9.32    1.12
  -1  13  -8    7.69    1.02
  -1 -13  -8    9.11    1.17
  -1 -13  -9   21.76    1.25
  -1 -13  -9   25.49    1.48
  -1  13  -9   22.81    1.42
  -1 -13  -9   22.88    1.33
  -1 -13  -9   21.75    1.39
  -1  13  -9   22.38    1.48
  -1 -13 -10   24.46    1.25
  -1 -13 -10   29.51    1.53
  -1  13 -10   27.82    1.49
  -1 -13 -10   27.14    1.39
  -1 -13 -10   27.61    1.44
  -1  13 -10   28.09    1.57
  -1 -13 -11    0.14    0.52
  -1  13 -11    0.72    0.72
  -1 -13 -11    1.10    0.77
  -1 -13 -11   -0.07    0.69
  -1 -13 -11    0.04    0.74
  -1  13 -11    1.20    0.72
  -1 -13 -12   10.89    0.80
  -1 -13 -12   13.69    1.01
  -1 -13 -12   12.29    1.04
  -1  13 -12   13.38    1.10
  -1 -13 -12   13.06    1.10
  -1  13 -12   13.56    1.02
  -1 -13 -13    0.36    0.61
  -1 -13 -13    0.21    0.62
  -1  13 -13    0.78    0.64
  -1  13 -13   -0.60    0.63
  -1 -13 -13    1.14    0.71
  -1 -13 -14    5.39    0.69
  -1 -13 -14    7.23    0.77
  -1  13 -14    4.97    0.68
  -1  13 -14    5.70    0.71
  -1 -13 -14    7.04    0.80
  -1 -13 -15   51.57    1.40
  -1 -13 -15   50.60    1.41
  -1  13 -15   50.02    1.44
  -1  13 -15   52.21    1.45
  -1 -13 -15   52.11    1.49
  -1 -13 -16    2.46    0.46
  -1 -13 -16    2.61    0.55
  -1  13 -16    1.59    0.44
  -1 -13 -16    1.30    0.43
  -1 -13 -17    3.29    0.47
   1 -14 -14   19.29    0.86
   1  14 -14   25.99    0.98
   1 -14 -13    3.82    0.61
   1  14 -13    3.91    0.61
   1 -14 -12    1.03    0.53
   1  14 -12    1.54    0.58
   1 -14 -11    6.61    0.75
   1  14 -11    6.51    0.81
   1 -14 -11    6.17    0.66
   1 -14 -10    1.73    0.69
  -1 -14  10    0.80    0.64
   1  14 -10    1.07    0.71
   1 -14 -10    1.72    0.56
  -1  14  10    0.77    0.50
   1 -14  -9    7.23    0.87
  -1 -14   9    6.22    0.83
   1  14  -9    7.50    0.94
   1 -14  -9    6.70    0.76
  -1  14   9    5.54    0.71
   1 -14  -8   62.08    1.95
  -1 -14   8   63.90    1.88
   1 -14  -8   62.39    1.80
   1  14  -8   62.29    2.11
  -1  14   8   63.99    1.93
  -1  14   7    5.50    0.82
   1 -14  -7    4.64    0.80
   1 -14  -7    6.59    0.90
  -1 -14   7    6.35    0.86
   1  14  -7    5.47    0.93
   1 -14  -6   37.72    1.63
  -1 -14   6   39.49    1.59
   1  14  -6   36.84    1.78
   1 -14  -6   37.17    1.52
  -1  14   6   36.98    1.65
  -1 -14   5   96.11    2.41
   1 -14  -5  102.43    2.62
  -1 -14   5  100.32    2.52
   1 -14  -5   97.35    2.43
  -1 -14   5   98.28    2.54
  -1  14   5   98.03    2.63
  -1 -14   4  122.16    2.78
   1 -14  -4  125.96    2.97
  -1 -14   4  123.66    2.86
   1 -14  -4  120.71    2.80
  -1 -14   4  124.31    2.91
  -1  14   4  124.01    3.02
  -1 -14   3    7.13    0.90
   1 -14  -3    7.90    1.03
  -1 -14   3    9.76    1.06
  -1 -14   3    6.69    1.01
   1 -14  -3    8.30    0.95
  -1  14   3    8.67    1.05
  -1 -14   2    5.48    0.92
  -1 -14   2    5.49    0.95
   1 -14  -2    2.91    0.79
  -1 -14   2    3.48    0.78
  -1 -14   2    4.47    0.80
   1 -14  -2    3.78    0.88
   1 -14  -1   34.13    1.56
  -1 -14   1   37.46    1.70
  -1 -14   1   31.79    1.60
  -1 -14   1   35.08    1.55
   1 -14  -1   33.02    1.65
   1 -14   0    5.91    0.94
  -1 -14   0    5.33    0.96
  -1 -14   0    5.20    0.88
  -1 -14   0    5.24    0.87
   1 -14   0    4.34    0.87
   1 -14   1   -1.53    0.89
  -1 -14  -1   -0.36    0.86
  -1 -14  -1    0.71    0.70
   1 -14   1   -1.51    0.94
  -1 -14  -1    0.28    0.72
   1 -14   2    0.22    0.77
  -1 -14  -2    1.80    0.90
  -1 -14  -2   -0.04    0.67
  -1 -14  -2    0.42    0.73
   1 -14   2   -0.56    0.88
  -1  14  -3  130.81    3.09
  -1 -14  -3  138.51    3.12
   1 -14   3  134.04    3.11
  -1 -14  -3  135.19    2.99
  -1 -14  -3  136.79    2.99
  -1  14  -4    6.37    0.92
  -1 -14  -4    7.03    0.97
   1 -14   4    7.83    0.99
  -1 -14  -4    5.91    0.90
  -1 -14  -4    6.60    0.87
  -1 -14  -5   -0.18    0.58
  -1  14  -5    0.76    0.68
   1 -14   5   -0.13    0.77
  -1 -14  -5   -0.48    0.74
  -1 -14  -5   -1.41    0.88
  -1 -14  -5   -0.06    0.75
  -1 -14  -6   27.31    1.42
  -1  14  -6   25.29    1.34
  -1 -14  -6   24.54    1.36
  -1 -14  -6   26.21    1.33
  -1 -14  -6   24.55    1.24
  -1 -14  -7   51.19    1.78
  -1  14  -7   47.83    1.74
  -1 -14  -7   45.18    1.69
  -1  14  -7   47.58    1.81
  -1 -14  -7   46.79    1.65
  -1 -14  -7   46.95    1.58
  -1 -14  -8   21.78    1.22
  -1  14  -8   19.51    1.13
  -1 -14  -8   16.99    1.09
  -1  14  -8   20.12    1.22
  -1 -14  -8   19.80    1.15
  -1 -14  -8   16.91    0.99
  -1 -14  -9   29.58    1.36
  -1  14  -9   29.67    1.32
  -1 -14  -9   27.03    1.27
  -1  14  -9   27.57    1.30
  -1 -14  -9   28.30    1.27
  -1 -14  -9   26.50    1.11
  -1 -14 -10   41.06    1.48
  -1  14 -10   40.90    1.41
  -1 -14 -10   42.20    1.42
  -1  14 -10   38.56    1.44
  -1 -14 -10   41.73    1.41
  -1 -14 -10   36.88    1.19
  -1  14 -11    9.02    0.75
  -1 -14 -11    7.20    0.80
  -1 -14 -11    6.78    0.71
  -1  14 -11    7.77    0.74
  -1 -14 -11    7.01    0.67
  -1 -14 -11    5.11    0.50
  -1 -14 -12   45.69    1.38
  -1  14 -12   43.41    1.26
  -1 -14 -12   44.23    1.28
  -1 -14 -12   44.79    1.27
  -1  14 -12   42.05    1.27
  -1 -14 -13   48.60    1.32
  -1 -14 -13   44.95    1.19
  -1 -14 -13   46.24    1.16
  -1  14 -13   43.69    1.16
  -1 -14 -14   14.96    0.73
   1  15 -10    5.70    0.57
   1 -15 -10    4.17    0.50
   1  15  -9    7.22    0.67
   1 -15  -9    5.05    0.59
   1  15  -8    0.55    0.52
   1 -15  -8    1.22    0.51
   1 -15  -7   15.32    0.78
   1  15  -7   17.56    1.00
   1 -15  -7   16.48    0.94
  -1 -15   7   16.84    0.89
   1  15  -6    0.69    0.60
   1 -15  -6   -0.05    0.49
   1 -15  -6    0.47    0.54
  -1 -15   6   -0.06    0.51
   1  15  -5    7.10    0.84
   1 -15  -5    5.83    0.65
  -1 -15   5    7.14    0.71
   1 -15  -5    7.38    0.77
   1 -15  -4   39.47    1.30
   1  15  -4   43.33    1.61
  -1 -15   4   42.27    1.38
   1 -15  -4   39.35    1.46
   1 -15  -3   67.11    1.73
   1  15  -3   73.47    2.10
  -1 -15   3   68.69    1.78
   1 -15  -3   70.71    1.90
  -1 -15   2   17.77    1.05
   1 -15  -2   16.53    0.99
  -1 -15   2   13.93    0.91
   1 -15  -2   15.93    1.04
  -1 -15   2   16.88    1.00
  -1  15   1    8.97    0.77
  -1 -15   1    8.83    0.85
  -1 -15   1    7.93    0.76
   1 -15  -1    8.97    0.85
  -1 -15   1   10.82    0.87
  -1  15   0    2.89    0.61
  -1 -15   0    1.47    0.56
   1 -15   0    2.02    0.64
  -1 -15   0    2.66    0.68
  -1 -15   0    2.74    0.68
   1 -15   1   16.87    1.04
  -1 -15  -1   15.57    0.97
  -1 -15  -1   17.46    1.06
  -1  15  -1   15.88    0.93
  -1 -15  -1   19.20    1.03
   1 -15   2   26.74    1.23
  -1 -15  -2   26.06    1.15
  -1 -15  -2   28.13    1.28
  -1  15  -2   24.70    1.12
  -1 -15  -2   29.20    1.20
  -1 -15  -3    9.33    0.87
  -1  15  -3    7.18    0.70
  -1 -15  -3    8.29    0.76
  -1 -15  -4   15.64    0.91
  -1 -15  -4   17.20    1.03
  -1  15  -4   15.37    0.92
  -1  15  -5   10.50    0.82
  -1 -15  -5    7.49    0.67
  -1 -15  -5    8.08    0.73
  -1  15  -5   10.63    0.75
  -1 -15  -5   10.57    0.84
  -1  15  -6    3.73    0.60
  -1 -15  -6    3.53    0.50
  -1 -15  -6    4.81    0.59
  -1 -15  -6    5.26    0.70
  -1  15  -6    4.47    0.60
  -1 -15  -7   -0.37    0.44
  -1  15  -7   -1.00    0.48
  -1  15  -7    0.50    0.41
  -1 -15  -7    1.28    0.57
  -1 -15  -8    1.32    0.40
  -1 -15  -8    1.38    0.53
  -1  15  -8    1.71    0.44
  -1 -15  -9    0.35    0.45
  -1 -15 -10   -0.10    0.38
   1  16  -3   -0.03    0.38
   1  16  -2    1.48    0.43
   1  16  -1    7.72    0.63
   1  16   0    1.34    0.43
   1  16   1   18.03    0.84
   1  16   2   37.63    1.12
   2   0 -29    0.38    0.28
  -2   0  28    6.46    0.57
  -2   0  27   -0.37    0.52
   2   0 -27   -0.38    0.46
   2   0 -26   90.70    2.36
  -2   0  26   91.03    2.32
  -2   0  26   88.17    2.11
  -2   0  25    0.48    0.57
   2   0 -25   -0.67    0.61
  -2   0  24   14.91    1.16
   2   0 -24   12.42    1.13
  -2   0  23   -0.41    0.71
   2   0 -23   -0.35    0.70
  -2   0  22   10.08    1.12
   2   0 -22   11.29    1.16
   2   0 -21   -0.26    0.68
  -2   0  20  834.19    9.83
  -2   0  19   -0.87    0.74
  -2   0  18  194.17    8.30
  -2   0  18  192.86    4.06
  -2   0  17    0.51    0.70
  -2   0  17    0.15    0.83
  -2   0  17   -0.64    1.32
  -2   0  16   11.77    2.16
  -2   0  15   -0.24    1.02
  -2   0  14   30.46    3.04
  -2   0  13   -0.27    1.01
  -2   0  12   46.62    3.37
  -2   0  11   -0.06    1.05
  -2   0  10 1946.44   24.31
  -2   0   9    0.25    0.96
  -2   0   8  351.33    7.75
  -2   0   8  339.01    7.85
  -2   0   7   -0.32    0.99
  -2   0   7   -0.60    0.96
  -2   0   6  279.17    6.36
  -2   0   6  282.71    6.49
  -2   0   5   -1.06    0.93
  -2   0   5   -0.29    0.76
  -2   0   4   14.61    1.50
  -2   0   4   15.87    1.44
  -2   0   3    1.22    1.01
  -2   0   3    0.57    0.70
  -2   0   2  883.84   10.89
  -2   0   1    0.44    0.52
  -2   0   0   35.64    1.56
   2   0   1   -0.20    0.57
  -2   0  -1   -0.15    0.42
  -2   0  -2 1078.86   12.31
  -2   0  -2 1089.28   12.04
   2   0   2 1052.50   11.39
  -2   0  -2 1073.35   10.22
  -2   0  -2 1072.41   12.10
   2   0   2 1041.40   12.33
   2   0   3    0.98    0.47
  -2   0  -3   -0.57    0.96
  -2   0  -3    0.11    0.60
  -2   0  -3   -0.04    0.74
  -2   0  -3   -0.43    0.69
  -2   0  -3    0.05    0.23
   2   0   3    0.24    0.64
  -2   0  -4   40.93    1.91
   2   0   4   36.56    1.91
  -2   0  -4   40.15    2.09
  -2   0  -4   40.83    2.45
   2   0   4   39.96    1.94
  -2   0  -4   38.99    1.98
  -2   0  -5   -0.15    0.55
  -2   0  -5   -0.88    0.76
   2   0   5    0.25    0.73
  -2   0  -5    0.32    0.94
  -2   0  -5    0.98    0.75
   2   0   5   -0.17    0.63
  -2   0  -6  272.85    5.21
   2   0   6  267.62    5.63
  -2   0  -6  270.37    6.18
  -2   0  -6  271.92    6.67
  -2   0  -6  271.39    5.82
  -2   0  -7    0.15    0.61
  -2   0  -7   -0.18    0.83
   2   0   7    0.45    0.76
  -2   0  -7   -0.55    0.97
  -2   0  -7    0.23    0.68
  -2   0  -8  382.03    8.19
  -2   0  -8  385.27    6.63
  -2   0  -9    2.02    0.94
  -2   0  -9    0.03    0.57
  -2   0  -9    0.80    1.01
  -2   0 -10 1640.28   20.51
  -2   0 -10 1641.89   21.51
  -2   0 -11    0.90    0.95
  -2   0 -11    0.11    0.95
  -2   0 -12   11.90    1.73
  -2   0 -12   14.21    1.95
  -2   0 -13   -0.41    0.94
  -2   0 -13   -0.33    1.12
  -2   0 -14   15.75    2.16
  -2   0 -14   16.32    2.37
  -2   0 -15    0.23    1.02
  -2   0 -15    0.44    1.18
  -2   0 -16   32.12    1.73
  -2   0 -16   30.31    1.53
  -2   0 -16   31.66    1.69
  -2   0 -16   28.34    2.88
  -2   0 -16   33.08    1.77
  -2   0 -16   28.80    3.09
  -2   0 -17   -0.30    0.73
  -2   0 -17    0.26    1.32
  -2   0 -17    0.26    0.69
  -2   0 -17   -0.87    0.75
  -2   0 -18   85.03    2.84
  -2   0 -18   74.27    4.88
  -2   0 -18   80.92    2.80
  -2   0 -18   78.30    2.48
  -2   0 -19   -0.31    0.77
  -2   0 -19   -0.75    0.77
  -2   0 -19   -0.54    0.73
  -2   0 -20  509.18    7.75
  -2   0 -20  525.44    7.81
  -2   0 -20  513.11    7.04
  -2   0 -21    0.21    0.75
  -2   0 -21    0.30    0.71
  -2   0 -21    0.31    0.71
  -2   0 -22    3.76    0.88
  -2   0 -22    3.86    0.91
  -2   0 -22    4.02    0.83
  -2   0 -23    0.52    0.68
  -2   0 -23    0.21    0.66
  -2   0 -24   12.71    1.10
  -2   0 -25   -0.18    0.55
  -2   0 -25    0.04    0.58
  -2   0 -26   57.83    1.77
  -2   0 -26   58.50    1.60
  -2   0 -27   -0.21    0.39
  -2   0 -27   -0.33    0.37
  -2   0 -28    2.78    0.40
   2  -1 -29    0.39    0.27
   2   1 -29    0.93    0.29
  -2  -1  28   28.84    1.01
   2  -1 -28   29.16    1.10
   2   1 -28   30.41    1.09
  -2  -1  27    0.08    0.36
  -2  -1  27   -0.25    0.53
  -2   1  27    0.21    0.48
   2   1 -27   -0.18    0.47
  -2   1  26   14.32    0.87
  -2  -1  26   15.43    0.95
  -2   1  26   15.34    1.02
   2   1 -26   15.09    1.02
   2  -1 -26   14.94    1.01
  -2  -1  25    7.77    0.82
  -2   1  25    8.09    0.82
  -2   1  25    8.67    0.97
   2  -1 -25    7.96    0.87
   2   1 -25    9.13    0.93
   2  -1 -24   33.23    1.64
   2   1 -24   33.64    1.70
   2  -1 -24   32.49    1.41
  -2  -1  24   35.89    1.65
  -2   1  24   34.03    1.55
   2   1 -23  110.76    3.12
   2  -1 -23  113.72    3.11
  -2  -1  23  109.74    3.00
  -2   1  23  109.61    2.96
   2  -1 -22   13.26    1.21
  -2   1  22   13.58    1.25
  -2   1  21   22.93    1.52
   2  -1 -21   25.22    1.60
  -2  -1  21   24.11    1.42
  -2   1  20   15.53    1.32
   2  -1 -20   15.32    1.29
  -2  -1  20   15.66    1.27
  -2   1  19  139.15    3.32
  -2  -1  19  143.45    3.45
  -2   1  19  141.50    3.66
  -2  -1  18   35.28    1.74
  -2   1  18   36.14    1.74
  -2   1  18   36.94    3.61
  -2  -1  18   35.54    3.60
  -2  -1  18   36.72    1.83
  -2  -1  17  126.70    3.22
  -2   1  17  118.24    6.38
  -2  -1  17  117.97    6.27
  -2   1  17  119.65    3.08
  -2  -1  17  123.33    3.14
  -2   1  16   89.74    5.37
  -2  -1  16   84.19    5.16
  -2   1  15   82.13    4.99
  -2  -1  15   81.87    4.96
  -2   1  14   27.27    2.91
  -2  -1  14   25.19    2.71
  -2   1  13   16.87    2.30
  -2  -1  13   17.76    2.32
  -2   1  12    9.73    1.73
  -2  -1  12   10.56    1.84
  -2   1  11  196.24    6.71
  -2  -1  11  202.46    6.73
  -2   1  10  117.16    4.94
  -2  -1  10  112.82    4.81
  -2   1   9  148.06    5.16
  -2   1   9  144.17    5.30
  -2  -1   9  146.98    5.24
  -2   1   8   20.86    2.07
  -2   1   8   22.15    2.10
  -2  -1   8   20.50    2.03
  -2   1   7  515.15    9.47
  -2   1   7  507.51    9.63
  -2  -1   7  500.30    9.40
  -2   1   6   91.91    3.68
  -2   1   6   88.18    3.66
  -2  -1   6   85.49    3.53
  -2   1   5    2.75    1.12
  -2  -1   5    3.76    1.02
  -2  -1   5    3.97    1.00
  -2   1   5    3.67    1.04
  -2   1   4  146.58    4.41
  -2  -1   4  152.88    4.22
  -2  -1   4  154.72    4.27
  -2   1   4  153.11    4.42
  -2  -1   3  135.32    3.87
  -2  -1   3  141.90    3.83
  -2   1   3  141.65    4.07
  -2  -1   2  207.76    4.64
  -2  -1   2  210.43    4.43
  -2   1   2  210.11    4.81
  -2  -1   1    9.85    1.09
   2   1  -1   10.29    0.78
  -2  -1   1   10.64    1.00
  -2   1   1   10.53    1.15
  -2  -1   0   63.28    1.80
  -2  -1   0   59.20    2.33
   2  -1   0   65.51    1.92
   2   1   0   64.33    1.87
   2  -1   0   64.44    2.46
  -2  -1   0   66.13    1.95
  -2   1   0   67.23    2.37
  -2   1   0   65.42    2.66
   2  -1   1    5.42    0.54
  -2  -1  -1    7.26    1.07
   2  -1   1    4.63    0.84
  -2  -1  -1    6.39    0.57
  -2   1  -1    6.61    0.84
   2  -1   1    6.40    0.96
  -2   1  -1    6.50    1.07
  -2  -1  -1    5.09    0.73
  -2  -1  -2  274.21    4.93
   2   1   2  270.19    4.37
  -2  -1  -2  275.95    5.60
   2  -1   2  273.83    4.90
  -2  -1  -2  276.71    4.50
  -2   1  -2  277.79    5.53
   2  -1   2  274.91    5.48
   2   1   2  269.22    4.89
  -2   1  -2  278.66    4.64
  -2   1  -2  271.23    5.56
  -2  -1  -3  176.41    4.12
   2   1   3  172.25    3.52
   2   1   3  169.53    2.98
   2   1   3  174.21    3.76
   2  -1   3  171.64    4.24
   2  -1   3  170.88    3.63
  -2  -1  -3  173.71    4.54
  -2  -1  -3  171.47    3.60
  -2   1  -3  175.75    4.41
  -2   1  -3  171.35    3.34
  -2   1  -3  171.94    4.31
  -2  -1  -4  120.23    3.75
   2   1   4  128.03    3.16
   2  -1   4  130.43    3.68
  -2   1  -4  134.74    4.49
  -2  -1  -4  137.60    4.18
   2   1   4  132.53    3.24
  -2   1  -4  132.95    2.78
  -2  -1  -4  128.12    3.27
  -2   1  -4  131.07    3.90
  -2   1  -4  123.02    3.71
  -2  -1  -5   86.83    3.34
   2   1   5   91.88    2.82
   2  -1   5   96.63    3.37
  -2  -1  -5   98.22    3.70
  -2   1  -5   95.81    3.92
   2  -1   5   94.04    3.16
   2   1   5   95.28    2.78
  -2  -1  -5   95.26    2.97
  -2   1  -5   94.02    2.23
  -2   1  -5   97.84    3.46
  -2   1  -5   93.60    3.25
  -2  -1  -5   87.27    2.43
  -2  -1  -6  112.18    3.91
   2  -1   6  113.77    3.81
  -2   1  -6  115.11    4.41
   2  -1   6  119.12    2.67
   2  -1   6  116.71    3.59
  -2  -1  -6  111.58    3.46
  -2   1  -6  111.76    3.86
  -2  -1  -6  113.48    2.79
  -2   1  -6  111.54    3.58
   2  -1   7   13.98    1.53
  -2   1  -7   14.79    1.77
  -2   1  -7   12.25    1.42
  -2  -1  -7   15.01    1.46
  -2  -1  -7   14.44    1.68
  -2   1  -7   14.78    1.43
  -2   1  -7   14.23    1.70
   2  -1   8    0.94    1.02
  -2   1  -8    2.63    1.19
  -2  -1  -8    2.00    0.83
  -2   1  -8    1.34    0.81
  -2  -1  -8    1.89    0.94
  -2   1  -8    3.49    1.17
  -2   1  -8    2.55    0.93
   2  -1   9    7.25    1.32
  -2   1  -9    6.34    1.34
  -2  -1  -9    6.74    1.20
  -2   1  -9    6.58    1.28
  -2   1  -9    6.26    1.07
  -2  -1  -9    4.74    1.33
  -2   1  -9    6.25    1.46
  -2  -1 -10   39.60    2.57
  -2   1 -10   41.47    2.82
  -2  -1 -10   40.14    2.91
  -2   1 -10   44.22    3.08
  -2   1 -10   41.34    2.43
  -2  -1 -11   22.77    2.08
  -2   1 -11   24.08    2.33
  -2   1 -11   24.34    2.49
  -2   1 -11   24.63    1.99
  -2  -1 -11   20.01    2.24
  -2  -1 -12   12.61    1.79
  -2   1 -12   10.39    1.70
  -2  -1 -12   11.11    1.83
  -2  -1 -13   71.35    3.93
  -2   1 -13   63.63    3.86
  -2  -1 -13   71.64    4.31
  -2  -1 -14   18.78    2.20
  -2   1 -14   18.39    2.27
  -2  -1 -14   21.17    2.59
  -2  -1 -15    2.80    1.24
  -2   1 -15    3.32    1.15
  -2  -1 -15    4.48    1.34
  -2  -1 -16   29.40    3.13
  -2  -1 -16   32.09    1.76
  -2   1 -16   30.39    1.70
  -2  -1 -16   33.51    1.66
  -2   1 -16   31.45    1.57
   2   1  16   34.25    3.33
  -2  -1 -16   32.87    3.01
  -2   1 -16   33.15    3.17
  -2  -1 -16   31.36    1.63
  -2   1 -16   32.38    1.67
  -2  -1 -17  129.39    6.59
  -2   1 -17  124.21    3.29
  -2   1 -17  125.68    3.11
  -2  -1 -17  126.04    3.20
   2   1  17  128.75    6.45
  -2  -1 -17  127.46    3.40
  -2  -1 -17  128.26    3.48
  -2   1 -17  129.68    3.47
  -2  -1 -17  126.80    6.10
  -2   1 -17  122.26    6.11
  -2  -1 -18   -1.46    0.84
  -2   1 -18   -0.25    0.71
  -2  -1 -18    0.95    0.80
  -2   1 -18   -0.17    0.76
  -2   1 -18   -0.30    0.75
  -2  -1 -18   -0.46    0.80
  -2  -1 -19    1.86    0.77
  -2   1 -19    1.45    0.80
  -2  -1 -19    1.43    0.86
  -2   1 -19    1.69    0.75
  -2  -1 -19    1.14    0.83
  -2   1 -19    1.58    0.79
  -2   1 -20    1.32    0.79
  -2  -1 -20    1.29    0.81
  -2   1 -20    1.97    0.78
  -2  -1 -20    2.27    0.81
  -2   1 -20    1.13    0.76
  -2  -1 -20    0.97    0.78
  -2  -1 -21   70.54    2.55
  -2   1 -21   69.90    2.62
  -2   1 -21   71.63    2.21
  -2  -1 -21   69.69    2.27
  -2  -1 -21   67.80    2.55
  -2   1 -21   73.37    2.60
  -2  -1 -22   12.69    1.19
  -2   1 -22   11.96    1.20
  -2   1 -22   11.82    0.96
  -2  -1 -22   14.29    1.15
  -2   1 -22   12.70    1.21
  -2  -1 -22   13.47    1.27
  -2   1 -23    8.73    1.05
  -2  -1 -23    5.93    0.94
  -2   1 -23    7.25    0.97
  -2  -1 -24   19.95    1.19
  -2   1 -24   21.99    1.35
  -2  -1 -24   20.79    1.31
  -2   1 -24   19.15    1.26
  -2  -1 -25   11.96    0.90
  -2  -1 -25   10.95    0.96
  -2   1 -25   10.70    0.94
  -2  -1 -26    6.10    0.63
  -2   1 -26    4.08    0.58
  -2   1 -26    5.30    0.67
  -2  -1 -26    6.48    0.76
  -2  -1 -27    1.84    0.38
  -2   1 -27    2.30    0.43
  -2   1 -27    1.44    0.46
  -2  -1 -27    1.65    0.45
  -2  -1 -28   39.09    1.05
  -2  -2  28    0.51    0.42
   2  -2 -28    0.24    0.36
   2   2 -28    0.23    0.37
  -2  -2  27    0.19    0.37
  -2   2  27    0.62    0.48
   2  -2 -27   -0.10    0.44
   2   2 -27    0.11    0.41
   2  -2 -26    0.84    0.45
  -2  -2  26    1.59    0.52
  -2   2  26    1.49    0.54
   2   2 -26    1.52    0.57
  -2   2  25    7.94    0.80
   2  -2 -25    8.36    0.78
  -2  -2  25    9.38    0.88
  -2   2  25   10.17    0.95
   2  -2 -25    9.26    0.90
   2   2 -25    8.77    0.93
  -2   2  24   -1.26    0.72
   2  -2 -24    0.54    0.54
  -2  -2  24   -0.03    0.62
  -2   2  24   -0.25    0.63
   2  -2 -24   -0.35    0.63
   2   2 -24    0.49    0.63
   2   2 -24    0.70    0.53
  -2   2  23   13.41    1.19
  -2   2  23    9.72    1.00
   2  -2 -23   11.34    1.06
   2  -2 -23   11.08    1.12
   2   2 -23    9.87    0.97
  -2   2  22    8.52    1.02
   2  -2 -22   10.12    1.02
   2   2 -22    8.98    0.99
   2  -2 -22    9.04    1.08
  -2   2  21   90.19    2.84
  -2  -2  21   87.44    2.61
   2   2 -21   88.82    2.74
   2  -2 -21   87.74    2.82
   2   2 -20    6.85    1.00
  -2  -2  20    5.94    0.98
   2  -2 -20    5.90    0.95
  -2   2  20    6.81    0.97
  -2  -2  19    3.75    0.92
  -2   2  19    2.95    0.86
  -2  -2  19    2.33    0.97
   2  -2 -19    3.09    0.86
  -2  -2  18   25.83    1.56
  -2   2  18   24.93    1.58
  -2   2  18   27.74    1.53
  -2  -2  18   27.89    1.60
  -2  -2  18   28.69    3.35
  -2   2  18   23.35    2.97
   2  -2 -18   31.11    3.16
   2  -2 -18   27.06    1.59
  -2  -2  17  261.68    4.80
  -2   2  17  267.35    5.09
  -2   2  17  263.86    4.73
  -2  -2  17  257.66    4.90
   2  -2 -17  268.18    5.00
  -2   2  17  263.87    9.69
  -2  -2  17  273.09    9.69
  -2   2  16   88.09    5.39
  -2  -2  16   96.12    5.54
  -2   2  16   91.29    2.79
  -2  -2  16   87.49    2.61
  -2   2  15   57.00    4.29
  -2  -2  15   58.04    4.21
  -2  -2  14    0.26    1.00
  -2   2  14    0.01    1.10
  -2   2  13  108.65    5.48
  -2  -2  13  113.07    5.42
  -2   2  12   30.54    2.91
  -2  -2  12   30.69    2.78
  -2   2  11  121.88    5.06
  -2   2  11  127.83    5.52
  -2  -2  11  131.55    5.43
  -2   2  10  169.06    5.78
  -2   2  10  163.38    6.03
  -2  -2  10  161.78    5.82
  -2   2   9   90.81    4.08
  -2   2   9   83.81    4.16
  -2  -2   9   87.31    4.11
  -2   2   8   53.35    3.10
  -2   2   8   53.15    3.23
  -2  -2   8   48.50    2.94
  -2   2   7   15.89    1.79
  -2   2   7   16.29    1.89
  -2  -2   7   14.87    1.61
  -2   2   6  169.98    5.21
  -2  -2   6  173.90    5.07
  -2   2   6  174.92    5.39
   2  -2  -5   88.57    2.33
  -2  -2   5   90.85    3.40
  -2   2   5   90.53    3.71
   2  -2  -4  198.94    3.69
  -2  -2   4  202.23    4.91
  -2   2   4  198.89    5.34
   2  -2  -3  133.69    4.11
  -2  -2   3  139.81    3.77
  -2   2   3  142.16    4.31
  -2  -2   2   28.99    1.37
   2  -2  -2   34.22    2.07
   2   2  -2   33.40    1.80
  -2  -2   2   35.11    1.77
  -2   2   2   33.77    2.09
   2  -2  -1    1.21    0.60
  -2  -2   1    0.87    0.58
   2   2  -1    2.07    0.75
  -2  -2   1    0.92    0.51
  -2   2   1    2.40    0.88
  -2  -2   1    0.54    0.57
   2  -2  -1    1.10    0.69
  -2   2   1    0.76    0.90
  -2  -2   1    1.01    0.37
   2  -2   0  402.80    5.99
  -2  -2   0  397.37    6.07
  -2  -2   0  403.13    5.51
   2   2   0  400.22    6.44
  -2  -2   0  399.03    6.06
   2  -2   0  402.32    6.92
  -2   2   0  411.28    6.98
  -2   2   0  400.27    7.45
  -2  -2  -1   45.96    1.81
  -2  -2  -1   50.82    1.93
   2   2   1   51.02    2.20
   2  -2   1   52.41    2.30
  -2  -2  -1   44.93    2.09
   2  -2   1   49.54    2.38
  -2   2  -1   49.19    2.20
  -2   2  -1   51.13    2.54
  -2  -2  -2   40.25    1.88
  -2  -2  -2   39.32    1.53
   2   2   2   42.88    1.71
   2  -2   2   41.34    2.20
   2  -2   2   43.04    2.03
  -2   2  -2   43.97    2.35
  -2   2  -2   43.08    2.03
  -2   2  -2   40.87    2.34
  -2  -2  -3  139.84    2.75
  -2  -2  -3  150.71    3.90
   2   2   3  146.74    3.14
   2  -2   3  152.17    4.18
  -2  -2  -3  155.01    2.92
  -2   2  -3  151.36    4.40
  -2   2  -3  148.76    3.74
  -2   2  -3  145.65    4.29
  -2  -2  -4  106.19    3.48
   2   2   4  108.93    2.65
   2  -2   4  108.00    3.52
  -2   2  -4  105.64    3.77
  -2  -2  -4  108.67    2.68
  -2   2  -4  105.88    3.66
  -2  -2  -5   70.08    2.95
   2  -2   5   69.49    2.85
  -2  -2  -5   67.46    2.28
  -2   2  -5   68.87    3.12
  -2   2  -5   66.16    2.99
   2  -2   6  177.62    5.06
  -2  -2  -6  179.57    5.06
  -2   2  -6  175.56    5.68
   2  -2   6  173.94    3.87
   2  -2   6  182.07    4.79
  -2  -2  -6  181.71    4.18
  -2   2  -6  179.08    5.23
  -2   2  -6  169.90    4.92
   2  -2   7  713.88   11.37
  -2  -2  -7  702.96   11.45
  -2   2  -7  716.60   12.59
   2  -2   7  709.11    9.10
  -2  -2  -7  718.08   10.02
  -2   2  -7  714.52   11.71
  -2   2  -7  706.31   11.10
   2  -2   8   20.13    1.94
  -2  -2  -8   20.38    2.00
  -2   2  -8   18.17    2.07
  -2  -2  -8   18.27    1.60
  -2   2  -8   20.11    1.97
  -2   2  -8   19.45    1.79
   2  -2   9  561.77   10.43
  -2  -2  -9  561.09   10.83
  -2   2  -9  575.95   11.58
  -2  -2  -9  563.30    9.58
  -2   2  -9  557.85   10.79
  -2   2  -9  564.47   10.21
   2  -2  10   88.64    4.10
  -2  -2 -10   84.44    4.20
  -2   2 -10   95.07    4.66
  -2  -2 -10   87.89    3.67
  -2   2 -10   87.82    4.21
  -2   2 -10   87.94    3.91
  -2  -2 -11  138.65    5.58
  -2  -2 -11  135.25    4.94
  -2   2 -11  135.77    5.44
  -2   2 -11  133.53    4.98
  -2  -2 -12   -1.01    1.02
  -2   2 -12    1.64    1.23
  -2  -2 -12    1.33    1.05
   2   2  13   45.85    3.28
  -2  -2 -13   49.90    3.67
  -2  -2 -13   50.86    3.25
  -2   2 -13   45.63    3.40
  -2  -2 -14    4.08    1.56
   2   2  14    4.66    1.34
  -2  -2 -14    2.73    0.88
  -2   2 -14    5.53    1.52
  -2  -2 -15   66.15    4.07
  -2   2 -15   65.18    4.35
  -2  -2 -15   63.93    2.21
  -2   2 -15   62.25    2.13
   2   2  15   66.51    4.15
  -2  -2 -15   63.46    4.42
   2   2  16   71.74    4.59
  -2  -2 -16   70.92    4.83
  -2  -2 -16   77.40    2.65
  -2   2 -16   79.61    2.65
  -2  -2 -16   76.07    2.43
  -2  -2 -16   78.29    2.58
  -2   2 -16   75.77    2.53
  -2  -2 -16   73.92    4.52
  -2   2 -16   76.69    4.86
  -2   2 -16   75.00    2.47
  -2   2 -17  319.51    5.70
  -2  -2 -17  318.72    5.80
  -2   2 -17  303.51    5.10
  -2  -2 -17  315.63    5.33
  -2   2 -17  316.42    5.40
  -2  -2 -17  320.77    5.59
  -2  -2 -17  300.35    9.43
  -2   2 -17  306.86   10.02
  -2  -2 -17  314.03   10.50
  -2   2 -18   39.40    1.88
  -2  -2 -18   37.70    1.86
  -2  -2 -18   36.96    1.97
  -2   2 -18   39.63    1.96
  -2  -2 -18   39.93    1.88
  -2   2 -18   39.01    1.78
  -2  -2 -19  179.20    4.10
  -2   2 -19  171.30    4.24
  -2  -2 -19  180.97    4.29
  -2   2 -19  174.56    4.14
  -2   2 -19  172.98    3.63
  -2  -2 -19  181.71    3.87
  -2  -2 -20    0.43    0.73
  -2   2 -20    0.20    0.75
  -2  -2 -20   -0.34    0.81
  -2   2 -20    1.00    0.66
  -2   2 -20   -0.08    0.63
  -2  -2 -20    1.20    0.85
  -2   2 -21   25.69    1.67
  -2   2 -21   24.87    1.59
  -2  -2 -21   28.90    1.76
  -2  -2 -21   27.68    1.55
  -2   2 -21   27.43    1.38
  -2   2 -22    5.51    0.95
  -2  -2 -22    5.01    0.97
  -2   2 -22    5.44    0.90
  -2  -2 -22    5.34    0.94
  -2   2 -23  165.03    3.65
  -2  -2 -23  170.70    3.84
  -2  -2 -23  164.71    3.50
  -2   2 -23  167.34    3.79
  -2   2 -24    1.93    0.73
  -2  -2 -24    1.85    0.70
  -2   2 -24    1.42    0.66
  -2  -2 -24    0.59    0.64
  -2   2 -25    8.64    0.86
  -2  -2 -25    8.51    0.76
  -2  -2 -25    8.06    0.88
  -2   2 -25    9.32    0.86
  -2   2 -26    0.21    0.44
  -2  -2 -26    0.02    0.43
  -2  -2 -27   12.03    0.65
  -2  -2 -27   12.32    0.74
  -2   2 -27   12.53    0.70
  -2   2 -27   12.70    0.65
  -2   3  28   37.06    1.19
   2  -3 -28   37.39    1.11
   2   3 -28   38.05    1.10
  -2  -3  28   36.94    1.10
   2  -3 -27    0.21    0.40
   2   3 -27   -0.40    0.42
  -2  -3  27    0.63    0.38
   2  -3 -26   11.93    0.88
   2   3 -26   11.92    0.91
  -2   3  26   12.50    0.82
  -2  -3  26   12.08    0.83
   2  -3 -26   11.77    0.77
  -2   3  25    0.77    0.61
   2   3 -25    0.47    0.56
  -2  -3  25    0.65    0.55
   2  -3 -25    0.99    0.52
   2   3 -25    0.16    0.46
  -2   3  24   51.28    1.86
   2  -3 -24   51.78    1.94
   2   3 -24   50.09    1.95
   2  -3 -24   48.57    1.73
  -2   3  24   48.83    1.76
   2   3 -24   48.40    1.77
  -2   3  23  102.29    2.76
   2   3 -23   92.91    2.63
   2  -3 -23   92.23    2.70
   2  -3 -23   93.02    2.55
  -2   3  23   92.44    2.61
  -2  -3  22   61.11    2.06
  -2   3  22   63.17    2.34
   2   3 -22   60.16    2.21
   2  -3 -22   60.58    2.26
   2  -3 -22   60.03    2.15
  -2   3  22   60.98    2.23
  -2  -3  21   17.08    1.27
  -2   3  21   16.51    1.40
   2   3 -21   14.63    1.23
   2  -3 -21   17.08    1.36
   2  -3 -21   16.73    1.26
  -2   3  21   16.37    1.35
  -2   3  20   74.33    2.66
  -2  -3  20   73.20    2.47
   2  -3 -20   74.50    2.59
  -2   3  20   72.12    2.56
   2  -3 -20   73.40    2.45
  -2  -3  20   74.21    2.51
  -2   3  19  221.83    4.66
  -2  -3  19  215.91    4.44
   2  -3 -19  222.83    4.58
   2  -3 -19  217.18    4.34
  -2   3  19  222.56    4.63
  -2  -3  19  229.03    4.46
  -2  -3  18  145.10    3.57
  -2   3  18  147.50    3.73
  -2  -3  18  152.98    3.59
   2  -3 -18  142.80    3.42
   2  -3 -18  148.29    3.66
  -2   3  17  101.64    3.06
  -2  -3  17  106.83    3.01
  -2  -3  17  102.50    3.02
  -2   3  17  105.50    6.19
  -2   3  17  103.65    2.86
   2  -3 -17  106.51    3.01
   2  -3 -17  110.11    5.54
  -2   3  16  144.20    3.60
  -2  -3  16  143.10    3.44
  -2   3  16  142.66    3.35
   2  -3 -16  147.95    6.31
   2  -3 -16  146.36    3.47
  -2   3  16  138.75    6.88
  -2  -3  16  147.59    3.56
   2  -3 -15   40.42    3.27
  -2   3  15   34.51    3.48
   2  -3 -14   -1.01    1.19
  -2  -3  14   -0.43    0.98
  -2   3  14   -0.21    1.10
   2  -3 -13   92.89    4.67
  -2   3  13   92.07    5.15
  -2  -3  13   93.13    5.05
   2  -3 -12    1.89    1.12
  -2  -3  12    2.97    1.44
  -2   3  12    0.02    1.04
   2  -3 -11    4.89    1.24
  -2  -3  11    2.89    1.15
  -2   3  11    3.16    1.32
  -2   3  11    3.41    1.39
   2  -3 -10   58.03    3.39
  -2   3  10   55.33    3.66
  -2  -3  10   53.81    3.40
  -2   3  10   53.84    3.37
   2  -3  -9  214.96    6.42
  -2  -3   9  210.11    6.50
  -2   3   9  215.00    6.96
  -2   3   9  215.30    6.50
   2  -3  -8  269.21    7.01
  -2  -3   8  277.63    7.17
  -2   3   8  266.31    7.50
  -2   3   8  255.41    6.99
   2  -3  -7  250.86    6.60
  -2  -3   7  255.96    6.62
  -2   3   7  250.05    7.07
   2  -3  -7  260.79    5.17
  -2   3   7  259.52    6.82
   2  -3  -6    0.15    0.78
  -2  -3   6    0.53    0.82
  -2   3   6   -0.34    0.95
   2  -3  -6    0.20    0.59
   2  -3  -5    0.08    0.81
  -2  -3   5    0.52    0.80
  -2   3   5    0.93    1.06
   2  -3  -5    0.53    0.60
   2  -3  -4  277.06    6.41
  -2   3   4  278.78    6.79
   2  -3  -4  271.80    6.15
   2  -3  -3  191.75    5.14
  -2   3   3  197.07    5.48
   2  -3  -3  193.53    4.91
   2   3  -3  188.14    5.06
  -2  -3   2   29.24    1.25
   2   3  -2   28.23    1.96
   2  -3  -2   32.07    2.09
  -2   3   2   28.38    2.23
   2  -3  -2   29.19    1.86
  -2   3   2   31.69    2.19
  -2   3   1    0.21    0.93
   2  -3  -1    0.59    0.67
  -2  -3   1    0.62    0.46
   2   3  -1    0.30    0.82
   2  -3  -1    0.44    0.75
  -2   3   1    0.28    0.79
  -2   3   0 1006.29   13.74
  -2  -3   0  993.79   11.16
   2   3   0  985.76   12.89
   2  -3   0  997.01   12.90
   2  -3   0  994.65   13.04
  -2   3   0  983.08   13.15
  -2   3  -1    2.88    1.11
   2   3   1    5.12    1.09
  -2  -3  -1    5.05    0.88
   2  -3   1    4.96    0.95
  -2   3  -1    5.22    1.07
   2   3   1    4.22    0.60
   2  -3   1    4.68    1.05
  -2  -3  -2    7.71    0.99
  -2   3  -2    4.91    1.21
  -2   3  -2    6.33    1.03
   2  -3   2    6.25    1.07
   2   3   2    7.18    0.67
  -2   3  -3   68.41    3.24
  -2  -3  -3   69.90    2.77
   2  -3   3   72.46    3.00
  -2   3  -3   70.89    3.29
  -2   3  -4  209.42    5.67
  -2  -3  -4  210.56    5.17
   2  -3   4  217.22    5.33
  -2   3  -4  219.83    5.93
  -2   3  -5   58.58    3.03
  -2  -3  -5   59.54    2.89
   2  -3   5   58.17    2.80
  -2   3  -5   57.33    3.08
  -2   3  -6   24.41    2.10
  -2  -3  -6   20.68    1.87
  -2   3  -6   21.23    2.12
   2  -3   6   24.73    1.68
   2  -3   6   26.38    2.00
  -2   3  -6   24.28    2.14
  -2   3  -7   19.28    1.87
   2  -3   7   20.65    2.08
  -2  -3  -7   17.00    1.88
  -2   3  -7   20.96    2.34
   2  -3   7   19.29    1.51
  -2  -3  -7   20.65    1.46
  -2   3  -7   20.54    2.10
  -2   3  -8  148.69    5.22
   2  -3   8  156.65    5.31
  -2  -3  -8  154.12    5.36
  -2   3  -8  161.10    5.91
   2  -3   8  155.63    4.19
  -2  -3  -8  156.83    4.30
  -2   3  -8  151.17    5.42
  -2   3  -9  339.10    8.20
   2  -3   9  346.38    8.28
  -2  -3  -9  340.88    8.44
  -2   3  -9  338.04    8.98
  -2  -3  -9  328.14    6.97
  -2   3  -9  340.38    8.55
  -2   3 -10  189.49    6.19
   2  -3  10  190.03    6.25
  -2  -3 -10  180.06    6.31
  -2   3 -10  189.50    6.79
  -2  -3 -10  190.85    5.43
  -2   3 -10  186.14    6.43
  -2   3 -11   75.96    4.06
   2  -3  11   80.06    4.19
  -2  -3 -11   80.63    4.35
  -2   3 -11   81.55    4.57
  -2  -3 -11   81.08    3.71
  -2   3 -11   81.98    4.37
  -2  -3 -12   39.56    3.20
  -2  -3 -12   44.57    2.93
  -2   3 -12   41.42    3.29
  -2  -3 -13   75.16    4.59
  -2   3 -13   79.56    4.63
  -2  -3 -14   63.63    4.38
  -2   3 -14   61.26    4.21
  -2   3 -14   57.32    3.80
  -2   3 -15   42.31    1.91
  -2  -3 -15   40.11    3.65
  -2   3 -15   42.83    3.39
  -2  -3 -15   40.65    1.81
  -2   3 -15   42.26    1.81
  -2   3 -15   37.31    3.47
  -2  -3 -15   41.14    1.96
  -2   3 -15   43.40    2.04
  -2   3 -16  134.02    3.34
  -2  -3 -16  124.22    6.48
  -2  -3 -16  140.71    3.49
  -2  -3 -16  134.12    3.30
  -2  -3 -16  134.04    3.40
  -2   3 -16  128.31    3.57
  -2   3 -16  131.18    3.39
  -2  -3 -16  135.04    3.61
  -2   3 -16  133.29    3.50
  -2   3 -16  126.01    6.38
  -2   3 -17   25.64    1.40
  -2  -3 -17   28.12    1.60
  -2  -3 -17   29.16    1.64
  -2   3 -17   28.02    1.71
  -2   3 -17   28.19    1.61
  -2  -3 -17   26.14    1.69
  -2   3 -17   28.54    1.66
  -2  -3 -18  257.42    4.77
  -2  -3 -18  261.12    4.92
  -2   3 -18  254.21    4.97
  -2   3 -18  248.48    4.68
  -2  -3 -18  252.81    5.22
  -2   3 -18  260.37    5.08
  -2  -3 -19    1.15    0.83
  -2   3 -19    3.22    0.84
  -2   3 -19    2.16    0.80
  -2  -3 -19    1.32    0.65
  -2  -3 -19    0.30    0.92
  -2  -3 -19    2.94    0.92
  -2  -3 -20  137.84    3.49
  -2  -3 -20  138.28    3.39
  -2  -3 -20  135.31    3.71
  -2   3 -20  139.13    3.60
  -2  -3 -20  140.57    3.36
  -2  -3 -21   10.43    1.03
  -2   3 -21    9.95    1.24
  -2   3 -21   11.01    1.07
  -2  -3 -21    9.80    1.18
  -2  -3 -21    8.98    1.04
  -2   3 -22    6.31    1.01
  -2  -3 -22    6.26    1.00
  -2   3 -22    7.72    0.96
  -2  -3 -22    8.17    0.96
  -2   3 -23   24.59    1.47
  -2  -3 -23   25.24    1.36
  -2  -3 -23   22.77    1.46
  -2   3 -23   21.79    1.31
  -2   3 -24   37.78    1.67
  -2  -3 -24   37.00    1.69
  -2   3 -24   36.06    1.55
  -2  -3 -24   38.09    1.49
  -2   3 -25    1.77    0.58
  -2  -3 -25    2.42    0.64
  -2  -3 -25    2.00    0.59
  -2   3 -25    1.21    0.52
  -2  -3 -25    2.09    0.56
  -2  -3 -25    2.53    0.57
  -2   3 -26   10.89    0.81
  -2  -3 -26   10.26    0.69
  -2  -3 -26    9.76    0.78
  -2   3 -26   10.09    0.72
  -2  -3 -26   12.29    0.69
  -2  -3 -27   13.32    0.73
  -2   3 -27   13.41    0.63
  -2   4  28    1.46    0.44
  -2  -4  28    1.96    0.36
  -2   4  27   10.78    0.84
  -2  -4  27   10.57    0.62
   2  -4 -27   11.19    0.71
   2   4 -27    9.57    0.66
   2  -4 -26   61.75    1.73
   2   4 -26   61.76    1.76
   2  -4 -26   58.87    1.56
  -2  -4  26   60.54    1.64
  -2   4  25    6.26    0.72
   2   4 -25    6.08    0.73
   2  -4 -25    7.05    0.78
   2  -4 -25    6.28    0.75
   2   4 -25    7.00    0.78
   2  -4 -24   27.09    1.39
  -2   4  24   25.81    1.27
   2   4 -24   23.06    1.26
   2  -4 -24   26.11    1.20
   2  -4 -24   24.62    1.27
  -2   4  23    8.43    0.96
   2   4 -23    6.93    0.88
  -2  -4  23    9.26    0.86
   2  -4 -23    7.47    0.88
   2  -4 -22    0.32    0.62
  -2   4  22    1.64    0.78
   2   4 -22    1.11    0.60
   2  -4 -22    0.87    0.69
  -2   4  22    1.25    0.66
  -2  -4  22    0.95    0.64
   2  -4 -21   23.42    1.49
   2  -4 -21   23.22    1.42
  -2   4  21   23.10    1.48
  -2  -4  21   24.93    1.45
  -2   4  21   25.97    1.56
   2   4 -21   24.40    1.44
  -2   4  21   24.92    1.38
   2  -4 -20  103.90    3.02
  -2   4  20  107.51    3.11
   2  -4 -20  105.32    2.96
  -2  -4  20  106.74    2.95
  -2  -4  20  106.33    2.98
  -2   4  20  100.24    3.02
   2   4 -20  105.33    2.95
  -2   4  20  106.63    2.86
   2  -4 -19    1.81    0.74
  -2  -4  19    1.85    0.96
   2  -4 -19   -0.78    0.79
  -2   4  19    1.42    0.87
  -2  -4  19    1.00    0.74
   2   4 -19    1.40    0.74
  -2   4  19    0.20    0.82
  -2   4  19    1.99    0.81
  -2   4  18  154.97    3.84
   2  -4 -18  153.65    3.63
  -2  -4  18  161.74    3.71
  -2   4  18  157.43    3.87
  -2  -4  18  161.35    3.82
   2  -4 -18  159.25    3.75
   2  -4 -17   17.55    2.61
   2  -4 -17   19.44    1.34
  -2   4  17   17.99    1.29
  -2   4  17   17.91    1.42
  -2   4  17   20.26    1.48
   2  -4 -17   19.38    1.34
  -2  -4  17   19.79    1.46
  -2  -4  17   18.68    1.43
  -2   4  17   15.89    2.66
  -2   4  16   83.24    5.48
  -2   4  16   86.59    2.80
   2  -4 -16   86.55    2.61
  -2  -4  16   87.65    2.69
   2  -4 -16   91.91    4.96
   2  -4 -16   85.57    2.63
  -2   4  16   84.78    2.78
   2  -4 -16   87.04    5.43
  -2   4  16   85.28    2.59
   2  -4 -15   56.97    3.82
   2  -4 -15   58.76    4.40
  -2   4  15   59.34    4.52
  -2   4  15   62.61    2.36
  -2   4  15   60.98    2.32
  -2  -4  15   61.88    2.24
  -2   4  14  199.23    8.06
   2  -4 -14  197.97    7.10
  -2   4  13   21.42    2.70
   2  -4 -13   17.54    2.17
  -2   4  12   14.17    2.27
   2  -4 -12   12.15    1.88
  -2   4  12   12.51    1.93
  -2   4  11    9.67    1.87
   2  -4 -11    9.67    1.59
  -2   4  11    9.88    1.68
  -2   4  10  776.43   15.00
   2  -4 -10  793.69   13.83
  -2   4  10  782.57   14.01
  -2   4   9  304.31    8.72
   2  -4  -9  301.86    7.84
  -2   4   9  293.27    7.90
   2  -4  -9  300.34    8.17
  -2   4   8   95.62    4.69
   2  -4  -8   97.82    4.27
   2  -4  -8   97.76    3.56
  -2   4   8   99.34    4.42
   2  -4  -8   92.28    4.33
  -2   4   7   34.33    2.88
   2  -4  -7   32.56    2.47
  -2   4   7   30.17    2.47
   2  -4  -7   31.11    2.52
   2  -4  -7   30.83    2.06
  -2   4   6  236.30    6.99
   2  -4  -6  237.30    6.42
   2  -4  -6  233.08    6.44
   2  -4  -6  226.25    5.49
   2  -4  -5   17.39    1.76
  -2   4   5   19.03    2.12
   2  -4  -5   16.35    1.76
   2  -4  -5   14.84    1.52
   2  -4  -4   83.92    3.55
  -2   4   4   76.70    3.76
   2  -4  -4   82.20    3.58
   2   4  -4   79.71    3.76
   2  -4  -3  106.69    3.86
   2  -4  -3  106.36    3.98
  -2   4   3   99.97    4.18
   2   4  -3  103.77    4.19
  -2   4   2   12.03    1.66
   2  -4  -2   10.36    1.42
  -2   4   2    9.59    1.46
  -2  -4   2    7.04    0.84
   2  -4  -2   10.75    1.34
   2   4  -2    8.52    1.55
  -2   4   1    1.30    1.12
   2  -4  -1    1.05    0.84
  -2   4   1    0.76    0.95
   2  -4  -1    0.54    0.91
  -2  -4   1    0.23    0.54
   2   4  -1    1.71    1.15
  -2   4   0  311.51    7.34
   2  -4   0  305.11    6.63
  -2   4   0  302.86    7.05
  -2  -4   0  304.96    5.75
   2   4   0  304.46    7.07
  -2   4  -1   25.33    2.24
   2  -4   1   21.74    1.88
  -2   4  -1   20.99    1.89
  -2  -4  -1   21.42    1.63
   2   4   1   23.77    2.10
  -2   4  -2   40.51    2.67
   2  -4   2   38.20    2.34
  -2  -4  -2   36.21    2.18
   2   4   2   43.08    2.79
  -2   4  -3  110.57    4.36
   2  -4   3  105.91    3.82
  -2   4  -3  104.67    4.30
  -2  -4  -3  105.91    3.75
  -2   4  -4   51.17    3.07
   2  -4   4   48.94    2.66
  -2   4  -4   48.71    3.05
  -2  -4  -4   48.72    2.63
  -2   4  -5   74.74    3.69
   2  -4   5   77.87    3.42
   2  -4   5   76.22    3.11
  -2   4  -5   73.22    3.72
  -2  -4  -5   65.43    3.25
  -2   4  -6  187.27    6.02
   2  -4   6  190.73    5.03
  -2   4  -6  184.86    6.03
  -2  -4  -6  192.82    5.70
  -2   4  -7   22.18    2.24
  -2   4  -7   19.75    2.28
   2  -4   7   22.05    1.78
  -2   4  -7   18.80    2.13
   2  -4   7   21.64    2.17
  -2  -4  -7   19.86    2.06
  -2   4  -8    3.10    1.23
  -2  -4  -8    4.89    1.26
  -2   4  -8    4.32    1.44
   2  -4   8    3.51    0.75
  -2   4  -8    5.89    1.53
   2  -4   8    2.77    1.25
  -2   4  -9   12.91    1.82
  -2   4  -9   15.99    2.15
   2  -4   9   12.47    1.40
  -2   4  -9   10.94    1.80
   2  -4   9   13.51    1.92
  -2  -4  -9   16.28    2.11
  -2   4 -10  452.96   10.51
  -2   4 -10  481.92   11.49
  -2   4 -10  464.90   10.99
   2  -4  10  494.39   10.74
  -2  -4 -10  480.67   10.93
  -2   4 -11   46.08    3.35
  -2   4 -11   48.00    3.65
   2  -4  11   42.44    3.23
  -2  -4 -11   48.34    3.56
  -2   4 -11   47.01    3.49
  -2   4 -12   22.30    2.47
   2  -4  12   25.05    2.67
  -2  -4 -12   22.37    2.62
  -2   4 -12   23.45    2.64
  -2   4 -13  150.35    6.33
  -2   4 -13  144.15    6.51
  -2  -4 -13  147.06    6.60
  -2  -4 -14  107.75    5.81
  -2  -4 -14  101.28    2.91
  -2   4 -14  102.78    5.32
  -2   4 -14  106.25    2.81
  -2  -4 -14  106.03    2.82
  -2   4 -14  103.26    5.60
  -2  -4 -14  104.74    3.11
  -2   4 -14  103.92    3.13
  -2   4 -15   56.07    2.34
  -2   4 -15   53.58    2.15
  -2   4 -15   53.68    4.18
  -2  -4 -15   52.72    4.22
  -2  -4 -15   52.85    2.17
  -2   4 -15   54.98    4.06
  -2   4 -15   55.61    2.11
  -2  -4 -15   58.15    2.13
  -2   4 -15   54.22    2.13
  -2  -4 -15   55.00    2.34
  -2  -4 -15   54.12    2.19
  -2  -4 -16  122.57    3.33
  -2   4 -16  121.02    3.20
  -2  -4 -16  126.40    6.68
  -2  -4 -16  119.84    3.28
  -2   4 -16  113.26    5.81
  -2  -4 -16  126.53    3.20
  -2   4 -16  121.93    3.52
  -2   4 -16  118.89    3.24
  -2   4 -16  123.66    3.36
  -2  -4 -16  121.26    3.52
  -2   4 -16  118.12    6.35
  -2  -4 -17    2.26    0.85
  -2  -4 -17    2.19    0.85
  -2   4 -17    2.38    1.00
  -2   4 -17    1.01    0.83
  -2  -4 -17    1.61    0.76
  -2   4 -17    2.72    0.83
  -2  -4 -17    2.02    0.92
  -2   4 -17    0.95    0.80
  -2  -4 -18  187.47    4.50
  -2   4 -18  190.80    4.25
  -2  -4 -18  196.42    4.08
  -2  -4 -18  185.59    4.13
  -2   4 -18  188.17    4.19
  -2   4 -18  185.43    3.92
  -2  -4 -18  186.10    4.20
  -2   4 -19    9.20    1.15
  -2  -4 -19    8.12    1.01
  -2  -4 -19    6.31    1.02
  -2   4 -19    8.78    1.07
  -2  -4 -19    8.71    1.19
  -2   4 -19    9.17    1.09
  -2  -4 -20   91.37    2.76
  -2  -4 -20   92.48    3.07
  -2   4 -20   92.47    2.84
  -2   4 -21    3.55    0.96
  -2  -4 -21    4.28    0.98
  -2   4 -21    3.42    0.80
  -2  -4 -21    3.85    0.87
  -2  -4 -22   21.17    1.31
  -2  -4 -22   22.63    1.52
  -2   4 -22   21.15    1.32
  -2   4 -22   19.18    1.43
  -2  -4 -23    2.65    0.64
  -2  -4 -23    3.79    0.75
  -2  -4 -23    2.86    0.76
  -2   4 -23    1.63    0.64
  -2   4 -23    2.58    0.82
  -2  -4 -24   37.26    1.40
  -2  -4 -24   41.55    1.46
  -2   4 -24   41.61    1.71
  -2  -4 -24   41.54    1.64
  -2   4 -24   41.10    1.55
  -2  -4 -25    1.10    0.56
  -2   4 -25    2.28    0.53
  -2  -4 -25    2.15    0.54
  -2   4 -25    0.72    0.51
  -2  -4 -25    1.23    0.52
  -2  -4 -25    1.14    0.45
  -2   4 -26   56.90    1.56
  -2  -4 -26   51.67    1.22
  -2  -4 -26   54.24    1.51
  -2   4 -26   49.79    1.30
  -2  -4 -27   -0.45    0.35
   2   5 -27   32.49    0.98
   2  -5 -27   33.59    0.99
  -2   5  27   35.43    1.17
  -2  -5  26    2.45    0.49
   2   5 -26    1.60    0.37
   2  -5 -26    2.58    0.47
   2   5 -26    1.87    0.45
  -2   5  26    3.06    0.68
   2  -5 -25    5.58    0.66
   2   5 -25    6.02    0.63
  -2   5  25    7.38    0.95
   2  -5 -25    6.81    0.70
   2   5 -25    6.55    0.71
   2   5 -24    0.28    0.50
   2  -5 -24    0.73    0.55
   2  -5 -24    0.13    0.53
   2   5 -23   36.50    1.64
  -2  -5  23   41.55    1.54
   2  -5 -23   38.54    1.61
  -2   5  23   39.63    1.60
   2  -5 -23   40.36    1.66
   2  -5 -23   39.08    1.52
   2  -5 -22   20.62    1.29
   2  -5 -22   22.53    1.35
  -2  -5  22   21.24    1.25
  -2   5  22   19.15    1.26
   2  -5 -22   20.32    1.19
   2  -5 -21    1.43    0.68
   2  -5 -21    1.27    0.74
  -2  -5  21    0.62    0.83
  -2  -5  21    1.53    0.76
   2   5 -21    1.64    0.81
  -2   5  21   -0.29    0.70
  -2   5  21    1.03    0.67
   2  -5 -21    1.48    0.74
   2  -5 -20    2.12    0.84
  -2  -5  20    2.36    0.95
  -2  -5  20    0.74    0.74
   2   5 -20    1.47    0.75
  -2   5  20    2.15    0.89
  -2   5  20    0.04    0.67
   2  -5 -19   24.47    1.57
  -2   5  19   24.23    1.57
  -2  -5  19   25.62    1.61
  -2  -5  19   25.30    1.58
   2   5 -19   24.57    1.54
  -2   5  19   22.48    1.54
  -2   5  19   22.10    1.43
   2  -5 -18    2.70    0.75
  -2   5  18    2.98    0.86
   2  -5 -18    1.13    0.73
  -2  -5  18    0.98    0.92
  -2  -5  18    2.21    0.83
   2   5 -18    2.80    0.94
  -2   5  18    1.32    0.88
  -2   5  18    2.21    0.81
   2  -5 -17   -0.41    0.68
   2   5 -17    0.77    0.84
  -2   5  17    0.59    0.79
  -2  -5  17    0.08    0.92
   2  -5 -17   -0.10    0.77
  -2   5  17    0.08    0.82
  -2   5  17   -0.56    0.71
  -2   5  17   -0.03    0.71
  -2   5  16   39.68    3.94
   2  -5 -16   40.70    1.90
  -2  -5  16   45.21    2.01
  -2   5  16   39.75    1.99
  -2   5  16   44.71    2.04
   2  -5 -16   37.68    3.67
  -2   5  16   43.42    1.98
   2  -5 -16   39.87    1.83
  -2   5  16   45.51    1.94
  -2   5  15   12.73    2.41
   2  -5 -15   14.53    1.22
  -2   5  15   11.83    1.20
  -2  -5  15   14.24    1.29
   2  -5 -15   17.90    2.34
   2  -5 -15   15.45    1.21
  -2   5  15   14.91    1.33
   2  -5 -15   14.98    2.44
  -2   5  15   14.43    1.20
  -2   5  14   79.68    5.31
   2  -5 -14   85.51    2.60
  -2   5  14   82.80    2.73
  -2  -5  14   87.68    2.64
   2  -5 -14   93.47    5.47
  -2   5  14   83.97    2.72
  -2   5  14   83.49    2.58
   2  -5 -14   86.21    4.75
  -2   5  13    1.43    1.24
   2  -5 -13   -0.35    1.07
   2  -5 -13   -0.06    1.14
  -2   5  12   19.03    2.63
   2  -5 -12   17.32    2.10
   2  -5 -12   21.85    2.53
  -2   5  12   18.32    2.31
  -2   5  11   24.18    2.73
   2  -5 -11   25.72    2.52
  -2   5  11   24.02    2.43
   2  -5 -11   26.40    2.77
  -2   5  10    0.30    1.17
   2  -5 -10    0.01    0.90
   2  -5 -10   -0.06    1.05
  -2   5  10   -0.46    1.15
  -2   5   9    0.47    1.16
   2  -5  -9    0.49    0.91
   2  -5  -9   -0.61    1.01
  -2   5   9   -0.61    1.26
  -2   5   8   21.82    2.52
   2  -5  -8   18.95    2.10
   2  -5  -8   19.39    1.86
  -2   5   8   17.23    2.11
   2  -5  -8   18.01    2.14
   2  -5  -7  146.45    5.55
  -2   5   7  150.06    6.02
   2  -5  -7  145.78    5.33
   2  -5  -7  137.18    4.79
   2  -5  -6   44.00    3.00
  -2   5   6   45.96    3.33
   2  -5  -6   44.49    2.91
   2  -5  -6   48.38    2.81
   2  -5  -5   61.11    3.39
  -2   5   5   65.53    3.83
   2  -5  -5   60.89    3.31
   2  -5  -5   57.01    3.02
   2  -5  -4  665.26   11.60
  -2   5   4  662.73   12.54
   2  -5  -4  680.34   11.64
   2   5  -4  655.94   12.42
   2   5  -3   79.41    4.07
   2  -5  -3   83.96    3.73
   2  -5  -3   84.90    3.78
  -2   5   3   79.14    3.93
   2  -5  -3   83.53    3.59
  -2   5   3   79.60    4.03
  -2   5   2   89.15    4.13
   2  -5  -2   97.15    3.82
  -2   5   2   95.21    4.35
  -2  -5   2   94.96    3.29
   2   5  -2   89.38    4.25
  -2   5   1   10.10    1.66
  -2   5   1   10.31    1.63
   2  -5  -1   10.46    1.34
  -2  -5   1    8.11    1.16
   2   5  -1    7.89    1.53
  -2   5   0    4.76    1.34
  -2   5   0    5.71    1.30
   2  -5   0    5.55    1.18
  -2  -5   0    2.46    0.82
   2   5   0    3.60    1.23
  -2   5  -1  280.97    7.41
   2  -5   1  277.06    6.58
  -2  -5  -1  272.92    6.22
   2   5   1  282.87    7.49
  -2   5  -2  115.70    4.74
   2  -5   2  112.70    4.09
  -2  -5  -2  110.89    4.02
   2   5   2  108.27    4.64
  -2   5  -3  420.92    9.40
   2  -5   3  431.63    8.43
  -2  -5  -3  421.23    8.43
   2   5   3  429.92    9.64
  -2   5  -4  281.60    7.62
   2  -5   4  279.84    6.74
  -2  -5  -4  271.44    6.81
  -2   5  -5  283.77    7.75
   2  -5   5  271.62    6.60
   2  -5   5  272.34    6.76
  -2   5  -5  276.81    7.80
  -2  -5  -5  275.67    7.10
  -2   5  -6   55.21    3.47
   2  -5   6   55.58    2.97
  -2   5  -6   49.64    3.37
  -2  -5  -6   48.91    3.13
  -2  -5  -7    2.43    1.21
  -2   5  -7    2.48    1.32
  -2   5  -7    1.95    1.18
   2  -5   7    1.93    0.88
  -2   5  -7    1.39    1.10
   2  -5   7    2.85    1.33
  -2   5  -8    1.99    1.08
  -2  -5  -8    4.33    1.24
  -2   5  -8    2.72    1.22
   2  -5   8    2.66    0.88
  -2   5  -8    4.25    1.40
   2  -5   8    3.03    1.16
  -2   5  -9   88.96    4.70
  -2   5  -9   94.81    4.99
   2  -5   9   91.99    3.92
  -2   5  -9   95.22    4.89
   2  -5   9   89.19    4.53
  -2  -5  -9   87.20    4.59
  -2   5 -10    4.45    1.29
  -2  -5 -10    5.68    1.51
  -2   5 -10    3.64    1.49
   2  -5  10    4.07    1.04
  -2   5 -10    4.15    1.35
   2  -5  10    4.73    1.50
  -2   5 -11   53.08    3.78
  -2   5 -11   54.94    4.04
  -2   5 -11   50.29    3.81
   2  -5  11   57.21    3.96
  -2  -5 -11   59.98    4.09
  -2   5 -12   -0.52    1.41
  -2  -5 -12    2.55    1.30
   2  -5  12    0.57    1.21
  -2   5 -12    0.14    1.50
  -2   5 -12    2.29    1.45
  -2  -5 -13  152.51    6.93
  -2  -5 -13  147.38    3.57
  -2   5 -13  151.84    6.71
  -2  -5 -13  149.92    3.37
  -2   5 -13  152.79    3.36
  -2   5 -13  150.96    6.90
  -2   5 -13  150.84    3.85
  -2  -5 -13  149.66    3.83
  -2  -5 -14   60.26    4.53
  -2  -5 -14   62.40    2.35
  -2   5 -14   66.46    4.47
  -2   5 -14   67.03    2.25
  -2  -5 -14   69.55    2.31
  -2   5 -14   67.60    4.79
  -2   5 -14   62.43    2.35
  -2   5 -14   64.84    2.61
  -2  -5 -14   66.41    2.56
  -2   5 -14   64.73    2.36
  -2  -5 -15  121.77    6.53
  -2  -5 -15  126.87    3.38
  -2   5 -15  124.37    6.20
  -2  -5 -15  135.14    3.30
  -2   5 -15  130.22    3.66
  -2   5 -15  130.72    3.40
  -2   5 -15  121.66    6.42
  -2  -5 -15  126.41    3.65
  -2   5 -15  129.50    3.32
  -2  -5 -16   36.33    2.06
  -2  -5 -16   38.85    1.85
  -2   5 -16   33.21    1.81
  -2  -5 -16   34.72    1.85
  -2   5 -16   32.28    1.70
  -2   5 -16   35.70    2.06
  -2   5 -17   58.23    2.32
  -2  -5 -17   57.79    2.53
  -2  -5 -17   57.26    2.28
  -2   5 -17   60.67    2.35
  -2   5 -17   56.51    2.14
  -2   5 -17   62.27    2.59
  -2  -5 -18    1.45    0.81
  -2  -5 -18    2.44    0.96
  -2   5 -18    3.16    0.86
  -2   5 -18    1.69    1.03
  -2   5 -18    2.86    0.87
  -2  -5 -19   10.24    1.11
  -2   5 -19   10.77    1.12
  -2  -5 -19   11.63    1.26
  -2   5 -19   12.02    1.21
  -2  -5 -20   13.63    1.26
  -2  -5 -20   15.02    1.41
  -2   5 -20   12.66    1.11
  -2  -5 -20   15.10    1.25
  -2  -5 -20   16.07    1.18
  -2  -5 -21   82.63    2.31
  -2  -5 -21   85.99    2.67
  -2  -5 -21   82.98    2.77
  -2   5 -21   82.82    2.51
  -2  -5 -21   84.75    2.49
  -2  -5 -22   42.84    1.58
  -2  -5 -22   43.62    1.83
  -2   5 -22   43.39    1.70
  -2   5 -22   41.95    1.93
  -2  -5 -22   42.84    1.68
  -2  -5 -23   16.69    1.05
  -2  -5 -23   17.77    1.01
  -2  -5 -23   17.18    1.19
  -2   5 -23   16.21    1.01
  -2   5 -23   16.86    1.22
  -2  -5 -23   18.92    1.08
  -2  -5 -24    3.35    0.60
  -2  -5 -24    3.18    0.53
  -2   5 -24    4.46    0.76
  -2  -5 -24    4.11    0.69
  -2   5 -24    3.71    0.56
  -2  -5 -24    3.39    0.53
  -2   5 -25    0.96    0.51
  -2  -5 -25    0.28    0.46
  -2   5 -25    0.94    0.38
  -2  -5 -25    1.31    0.48
  -2  -5 -25    0.40    0.36
  -2   5 -26    3.21    0.47
  -2  -5 -26    2.78    0.45
   2   6 -26    0.50    0.31
  -2   6  26    0.30    0.52
  -2  -6  26   -0.28    0.33
   2  -6 -25   25.29    1.05
   2   6 -25   22.72    1.03
  -2   6  25   25.97    1.23
   2  -6 -24    2.84    0.57
   2   6 -24    2.33    0.56
  -2   6  24    3.22    0.85
   2  -6 -24    2.84    0.58
   2  -6 -23    2.68    0.66
   2   6 -23    1.56    0.56
   2  -6 -23    1.36    0.53
  -2   6  23    2.58    0.87
   2  -6 -23    1.68    0.64
  -2  -6  23    2.05    0.58
   2  -6 -22   -0.12    0.60
   2   6 -22    0.32    0.63
   2  -6 -22    0.01    0.55
  -2   6  22    0.20    0.96
  -2  -6  22    0.44    0.54
   2  -6 -22    0.38    0.66
   2  -6 -21   51.03    1.92
  -2  -6  21   53.97    1.93
   2  -6 -21   48.37    1.98
  -2  -6  21   52.08    1.95
   2   6 -21   52.97    1.95
  -2   6  21   50.03    1.90
   2  -6 -21   50.63    1.86
  -2   6  21   49.97    1.80
   2  -6 -20    0.70    0.59
   2  -6 -20    0.28    0.72
  -2  -6  20    0.10    0.84
  -2  -6  20    0.61    0.75
   2   6 -20    1.00    0.75
  -2   6  20    2.46    0.81
  -2   6  20    0.69    0.67
   2  -6 -20    1.23    0.78
   2  -6 -19    5.68    0.86
   2  -6 -19    5.03    0.94
  -2  -6  19    4.29    1.05
  -2  -6  19    3.13    0.86
   2   6 -19    4.67    0.96
  -2   6  19    3.73    0.89
  -2   6  19    5.38    0.91
   2  -6 -19    4.56    0.90
   2  -6 -18   -0.01    0.61
   2  -6 -18    0.37    0.80
  -2  -6  18   -0.85    0.91
  -2  -6  18   -0.36    0.88
  -2   6  18    0.13    0.76
   2  -6 -18    1.21    0.80
   2   6 -18    0.71    0.83
  -2   6  18   -1.17    0.82
   2   6 -17  115.19    3.20
  -2   6  17  116.64    3.24
   2  -6 -17  111.28    3.18
  -2  -6  17  113.29    3.07
   2  -6 -17  118.20    3.10
   2  -6 -17  113.31    3.01
  -2   6  17  116.99    3.21
   2   6 -16  174.61    4.00
  -2   6  16  173.70    4.04
   2  -6 -16  172.69    3.99
  -2  -6  16  179.28    3.90
  -2   6  16  174.59    3.79
   2  -6 -16  182.80    3.88
   2  -6 -16  174.54    3.77
  -2   6  16  178.40    4.01
   2   6 -15   23.11    1.55
  -2   6  15   22.83    1.57
   2  -6 -15   22.74    1.52
  -2  -6  15   22.72    1.52
  -2   6  15   20.62    1.40
   2  -6 -15   23.79    1.40
   2  -6 -15   19.22    1.38
  -2   6  15   22.07    1.56
  -2   6  14   66.12    4.98
   2  -6 -14   61.79    4.06
   2   6 -14   70.61    2.49
  -2   6  14   67.82    2.49
  -2  -6  14   65.39    2.40
   2  -6 -14   64.62    2.35
  -2   6  14   67.40    2.37
  -2  -6  14   65.63    2.31
   2  -6 -14   64.06    4.72
   2  -6 -14   65.72    2.26
  -2   6  14   67.43    2.44
  -2   6  13  209.61    8.61
   2  -6 -13  212.89    7.45
  -2   6  13  204.57    4.33
   2  -6 -13  205.46    8.19
  -2   6  13  212.31    4.35
   2  -6 -13  203.67    4.24
  -2  -6  13  201.53    4.15
  -2  -6  13  196.81    4.04
  -2   6  13  203.84    4.20
  -2  -6  12  142.33    3.40
   2  -6 -12  138.21    5.91
  -2   6  12  142.88    7.03
  -2   6  12  133.61    5.90
   2  -6 -12  143.70    6.66
  -2   6  12  146.02    3.52
   2  -6 -11   67.55    4.14
  -2   6  11   59.81    4.49
  -2   6  11   62.14    4.03
   2  -6 -11   60.94    4.28
   2  -6 -10   77.59    4.31
  -2   6  10   72.12    4.76
  -2   6  10   73.92    4.28
   2  -6 -10   67.43    4.39
   2  -6  -9   79.87    4.32
  -2   6   9   77.63    4.85
  -2   6   9   76.54    4.29
   2  -6  -9   83.71    4.77
   2  -6  -8   67.71    3.91
  -2   6   8   67.52    4.45
   2  -6  -8   72.66    3.87
  -2   6   8   69.40    4.03
   2  -6  -8   68.79    4.20
   2  -6  -7   24.26    2.45
  -2   6   7   25.66    2.82
   2  -6  -7   25.49    2.38
   2  -6  -7   24.76    2.57
   2  -6  -6   71.58    3.88
   2  -6  -6   76.98    4.22
   2  -6  -6   73.18    3.84
  -2   6   6   74.60    4.45
   2  -6  -5   11.57    1.71
   2  -6  -5    9.42    1.55
  -2   6   5   11.69    1.98
   2  -6  -5    9.61    1.47
   2   6  -4  124.48    5.64
   2  -6  -4  127.07    4.64
  -2   6   4  131.14    5.66
   2   6  -3  118.02    5.41
   2  -6  -3  123.89    4.48
  -2   6   3  122.89    5.39
  -2   6   3  118.34    5.04
   2   6  -2    9.71    1.86
  -2  -6   2   14.73    1.60
  -2   6   2   11.96    1.92
   2  -6  -2   13.85    1.64
  -2   6   2   12.49    1.82
  -2  -6   1    8.48    1.28
   2   6  -1    8.52    1.72
  -2   6   1    8.66    1.61
  -2   6   1    7.91    1.56
   2  -6  -1    9.65    1.33
   2  -6   0 1538.18   19.04
  -2  -6   0 1529.75   18.98
   2   6   0 1518.17   21.77
  -2   6   0 1514.27   21.08
  -2   6   0 1549.17   21.40
  -2   6  -1  598.89   11.99
   2  -6   1  597.19   10.43
  -2  -6  -1  579.12   10.50
   2   6   1  586.65   12.29
   2   6   2    6.07    1.69
  -2  -6  -2    7.30    1.31
  -2   6  -2    9.91    1.65
   2  -6   2    7.42    1.33
  -2   6  -3   15.90    2.13
   2  -6   3   16.78    1.79
   2   6   3   19.95    2.43
  -2  -6  -3   15.88    1.82
  -2   6  -4   44.36    3.28
   2  -6   4   47.97    2.94
   2  -6   4   44.23    2.82
  -2  -6  -4   45.43    3.02
   2   6   4   43.51    3.38
  -2   6  -5    0.08    1.05
   2  -6   5    0.87    0.84
  -2  -6  -5    0.11    0.99
   2  -6   6   65.16    3.49
  -2  -6  -6   65.17    3.82
  -2   6  -6   63.86    4.00
  -2   6  -6   65.12    4.06
  -2   6  -7  113.96    5.53
   2  -6   7  115.53    4.71
   2  -6   7  118.98    5.27
  -2  -6  -7  106.38    5.03
  -2   6  -7  120.42    5.52
  -2   6  -7  118.76    5.56
  -2   6  -8   29.93    3.07
   2  -6   8   31.19    2.48
   2  -6   8   23.30    2.58
  -2  -6  -8   31.07    2.86
  -2   6  -8   24.83    2.64
  -2   6  -8   26.68    2.84
  -2   6  -9   66.10    4.41
   2  -6   9   60.77    3.49
   2  -6   9   70.05    4.23
  -2  -6  -9   65.77    4.18
  -2   6  -9   66.76    4.30
  -2   6  -9   63.87    4.30
   2  -6  10  109.68    4.78
  -2   6 -10  118.33    5.90
   2  -6  10  118.07    5.52
  -2  -6 -10  110.44    5.59
  -2   6 -10  104.26    5.58
  -2   6 -10  104.64    5.50
  -2  -6 -11   81.29    2.56
  -2   6 -11   80.79    4.90
   2  -6  11   82.61    4.78
  -2  -6 -11   81.32    4.97
  -2   6 -11   86.96    5.21
  -2   6 -11   80.00    2.85
  -2   6 -11   83.88    5.15
  -2   6 -12   49.94    4.04
  -2  -6 -12   55.16    2.17
  -2   6 -12   52.48    4.10
  -2   6 -12   55.13    2.01
  -2  -6 -12   55.57    2.02
   2  -6  12   61.38    4.27
  -2  -6 -12   53.56    4.15
  -2   6 -12   57.20    4.11
  -2   6 -12   53.62    2.38
  -2  -6 -12   53.48    2.14
  -2   6 -12   49.48    2.06
  -2  -6 -13   31.03    3.25
  -2  -6 -13   29.52    1.69
  -2   6 -13   33.17    3.36
  -2  -6 -13   32.75    1.66
  -2   6 -13   32.30    1.58
  -2   6 -13   29.47    1.82
  -2  -6 -13   32.53    1.73
  -2   6 -13   30.64    1.77
  -2   6 -13   30.39    3.26
  -2  -6 -14   -1.03    1.58
  -2   6 -14    0.00    0.73
  -2  -6 -14    0.13    0.79
  -2   6 -14   -0.49    0.99
  -2   6 -14   -0.33    0.82
  -2  -6 -14    0.57    0.81
  -2   6 -14   -0.40    0.83
  -2   6 -14   -2.25    1.57
  -2   6 -15    6.38    1.06
  -2  -6 -15    6.78    0.99
  -2   6 -15    5.44    0.98
  -2   6 -15    6.36    1.21
  -2  -6 -15    6.36    1.06
  -2   6 -16   66.99    2.72
  -2  -6 -16   64.31    2.41
  -2   6 -16   60.33    2.40
  -2  -6 -16   61.93    2.41
  -2   6 -16   62.16    2.25
  -2   6 -17   52.15    2.41
  -2  -6 -17   54.52    2.22
  -2   6 -17   48.04    2.13
  -2   6 -17   48.11    2.06
  -2  -6 -17   49.25    2.17
  -2   6 -18    0.76    0.91
  -2   6 -18    1.75    0.91
  -2   6 -18    0.64    0.70
  -2  -6 -18    0.91    0.77
  -2  -6 -18    0.77    0.81
  -2   6 -19  101.04    2.90
  -2  -6 -19  100.13    2.95
  -2   6 -19   98.53    2.82
  -2  -6 -19   97.14    2.82
  -2   6 -20   -0.37    0.72
  -2  -6 -20    1.01    0.77
  -2   6 -20   -0.45    0.58
  -2  -6 -20    0.17    0.73
  -2  -6 -20   -0.76    0.76
  -2  -6 -21    8.58    0.95
  -2  -6 -21    9.22    0.92
  -2  -6 -21    7.91    0.97
  -2   6 -21    8.33    0.88
  -2  -6 -22   -1.47    0.73
  -2  -6 -22    0.58    0.59
  -2  -6 -22   -0.59    0.64
  -2   6 -22   -0.58    0.52
  -2   6 -22    0.33    0.67
  -2  -6 -23   63.41    1.67
  -2  -6 -23   67.45    1.74
  -2  -6 -23   67.09    1.98
  -2   6 -23   63.37    1.75
  -2   6 -23   64.00    2.07
  -2  -6 -24    0.35    0.39
  -2   6 -24    0.02    0.50
  -2  -6 -24    0.59    0.47
  -2   6 -24    0.15    0.35
  -2  -6 -24    0.95    0.47
  -2  -6 -25   34.67    1.16
  -2   6 -25   34.11    1.19
   2   7 -25    0.49    0.31
  -2   7  25    1.28    0.59
   2   7 -25    0.83    0.35
   2   7 -24   19.92    0.99
   2   7 -24   21.61    1.01
  -2   7  24   22.54    1.18
   2   7 -23    7.31    0.78
  -2   7  23    7.50    0.97
  -2  -7  23    9.11    0.72
   2  -7 -23    9.13    0.73
   2  -7 -23    9.10    0.73
   2   7 -22   -0.39    0.60
   2  -7 -22   -0.05    0.47
  -2   7  22   -0.65    0.84
   2  -7 -22   -0.09    0.60
  -2  -7  22   -0.36    0.55
   2  -7 -21    2.07    0.73
   2   7 -21    3.02    0.76
   2  -7 -21    1.22    0.55
  -2   7  21    2.45    1.03
   2  -7 -21    1.09    0.66
  -2  -7  21    0.82    0.65
   2  -7 -20   92.20    2.71
  -2  -7  20   95.90    2.48
  -2   7  20   90.70    2.51
   2   7 -20   90.35    2.55
   2  -7 -20   93.63    2.54
  -2   7  20   95.45    2.99
   2  -7 -20   87.67    2.44
  -2  -7  20   90.93    2.62
   2  -7 -19   16.57    1.29
  -2  -7  19   19.61    1.35
   2   7 -19   20.13    1.39
   2  -7 -19   16.62    1.16
  -2   7  19   19.56    1.60
   2  -7 -19   16.76    1.22
  -2   7  19   17.37    1.30
  -2  -7  19   18.49    1.34
   2   7 -18    7.98    1.08
   2  -7 -18    8.57    0.95
  -2   7  18    9.98    1.39
   2  -7 -18    7.71    1.07
  -2  -7  18    8.33    1.09
   2  -7 -18    8.86    1.07
  -2   7  18    6.96    0.98
   2   7 -17   -1.40    0.92
  -2   7  17   -0.10    0.72
   2  -7 -17    0.53    0.60
  -2   7  17    0.35    1.00
   2  -7 -17    0.58    0.79
  -2   7  17   -0.38    0.78
  -2  -7  17   -0.31    0.91
   2  -7 -17    0.73    0.80
   2  -7 -16    6.60    1.06
  -2  -7  16    7.03    1.09
   2  -7 -16    6.66    0.88
   2   7 -16    7.82    1.18
  -2   7  16    5.59    1.03
  -2   7  16    7.28    1.22
   2  -7 -16    6.89    1.03
  -2   7  16    7.21    1.10
  -2   7  16    6.02    0.97
   2   7 -15  124.82    3.41
  -2   7  15  130.23    3.44
  -2   7  15  126.03    3.65
  -2   7  15  126.10    3.27
   2  -7 -15  125.79    3.21
  -2   7  15  129.64    3.46
   2  -7 -15  121.88    3.38
  -2  -7  15  131.88    3.31
   2  -7 -14   24.55    1.51
  -2   7  14   24.98    1.58
  -2   7  14   25.38    1.62
   2   7 -14   23.20    1.56
  -2   7  14   24.61    1.77
  -2   7  14   20.13    1.38
  -2  -7  14   22.50    1.57
   2  -7 -14   26.43    1.64
  -2  -7  14   22.66    1.55
   2  -7 -13   60.93    2.34
  -2  -7  13   61.65    2.34
  -2   7  13   56.96    4.67
  -2   7  13   63.92    2.44
   2   7 -13   63.26    2.45
  -2   7  13   62.25    2.56
  -2   7  13   60.69    2.32
   2  -7 -13   62.60    2.23
  -2   7  13   62.95    2.37
   2  -7 -13   64.81    4.76
  -2  -7  13   60.40    2.29
  -2  -7  12   70.65    2.53
   2  -7 -12   71.73    2.50
  -2   7  12   80.83    5.55
  -2   7  12   72.13    2.58
   2   7 -12   70.17    2.55
  -2   7  12   74.56    2.74
  -2   7  12   70.02    2.46
  -2  -7  12   71.46    2.45
   2  -7 -12   71.05    2.36
  -2   7  12   73.55    2.58
   2  -7 -12   78.21    5.16
   2  -7 -11    3.93    1.72
  -2   7  11    4.51    1.42
  -2   7  11    5.56    1.14
  -2   7  11    5.14    0.91
  -2   7  11    5.38    1.66
  -2   7  11    6.44    0.95
  -2   7  11    6.03    0.96
  -2  -7  11    5.32    0.98
  -2  -7  11    6.28    1.18
   2  -7 -11    5.62    0.96
  -2  -7  10    0.96    0.86
  -2   7  10    1.35    0.70
  -2  -7  10    2.31    0.89
  -2   7  10    1.99    0.89
  -2   7  10    2.44    0.77
  -2   7  10    2.61    1.47
   2  -7 -10    2.65    1.37
  -2   7  10    0.46    1.42
  -2   7   9   -0.78    1.25
   2  -7  -9    2.73    1.46
  -2   7   9    1.01    0.97
   2  -7  -8  277.15    7.43
  -2   7   8  259.23    9.24
   2  -7  -8  269.89    8.08
  -2   7   8  259.60    8.24
   2  -7  -7   70.51    3.66
  -2   7   7   71.94    4.79
   2  -7  -7   67.02    3.97
  -2   7   6    2.86    1.31
   2  -7  -6    4.64    1.27
   2  -7  -6    4.33    1.28
   2  -7  -5   31.66    2.50
  -2   7   5   27.34    2.91
   2  -7  -5   29.32    2.72
  -2   7   4   -0.57    1.11
   2  -7  -4   -0.30    0.97
   2  -7  -4    1.13    1.06
   2   7  -4   -0.42    1.40
  -2   7   3   -0.55    1.03
  -2   7   3    1.02    1.11
   2  -7  -3    1.23    0.85
   2   7  -3    0.37    1.75
  -2   7   2   43.14    3.24
   2  -7  -2   47.94    2.90
  -2   7   2   46.70    3.60
   2   7  -2   39.59    3.49
  -2   7   1   16.98    2.22
  -2   7   1   17.78    2.35
   2  -7  -1   16.26    1.79
  -2  -7   1   16.57    1.95
   2   7  -1   15.27    2.43
  -2   7   0 2275.97   28.96
   2  -7   0 2325.18   26.10
  -2   7   0 2336.96   29.88
  -2  -7   0 2285.92   26.91
   2   7   0 2282.52   30.39
  -2   7  -1  239.35    7.81
   2  -7   1  238.28    6.55
  -2   7  -1  238.40    7.98
  -2  -7  -1  227.34    6.88
   2   7   1  239.04    8.31
  -2  -7  -2   27.31    2.50
   2   7   2   28.00    2.92
   2  -7   2   30.85    2.42
   2  -7   2   31.86    2.65
  -2   7  -2   27.68    2.79
   2   7   3    8.32    1.92
  -2  -7  -3    7.15    1.50
   2  -7   3    9.29    1.59
  -2   7  -3    7.98    1.95
   2   7   4    8.42    1.92
  -2  -7  -4   10.21    1.70
   2  -7   4   10.35    1.66
  -2   7  -4   13.00    2.15
   2   7   5    0.99    1.57
  -2  -7  -5    0.56    1.02
   2  -7   5    0.80    1.02
  -2   7  -5    0.43    1.15
   2   7   6   12.83    2.20
  -2  -7  -6   15.59    2.07
   2  -7   6   16.29    2.01
  -2   7  -6   18.20    2.46
   2  -7   7    1.45    1.40
  -2  -7  -7   -0.62    1.08
  -2   7  -7    2.17    1.39
   2  -7   7    0.52    1.10
  -2   7  -7    2.11    1.20
   2  -7   8  230.50    7.86
  -2  -7  -8  218.84    7.87
  -2   7  -8  221.06    8.18
   2  -7   8  219.59    7.12
  -2   7  -8  210.55    8.00
  -2   7  -9   31.17    3.27
  -2   7  -9   30.98    1.74
  -2   7  -9   33.96    3.52
  -2  -7  -9   32.44    1.73
   2  -7   9   30.97    3.12
  -2  -7  -9   30.91    3.18
  -2   7  -9   32.33    3.28
   2  -7   9   29.82    2.69
  -2   7  -9   31.85    1.73
  -2   7 -10   20.65    2.76
  -2   7 -10   18.23    1.41
   2  -7  10   24.52    2.87
  -2  -7 -10   20.24    1.36
  -2   7 -10   20.45    1.46
  -2   7 -10   24.67    2.87
  -2   7 -10   18.80    2.63
  -2  -7 -10   21.69    2.77
  -2  -7 -10   22.61    1.52
  -2   7 -11   70.77    4.94
  -2  -7 -11   69.34    2.50
  -2   7 -11   74.86    4.94
   2  -7  11   71.42    4.59
  -2  -7 -11   77.41    5.06
  -2   7 -11   72.97    4.87
  -2  -7 -11   75.35    2.56
  -2   7 -11   74.14    2.57
   2  -7  12   31.26    3.30
  -2  -7 -12   27.01    3.34
  -2   7 -12   24.30    3.03
  -2  -7 -12   27.26    1.68
  -2   7 -12   28.52    1.52
  -2   7 -12   27.56    3.22
  -2  -7 -12   26.07    1.60
  -2   7 -12   26.42    1.64
  -2   7 -12   27.14    1.88
  -2  -7 -13  339.09    5.78
  -2   7 -13  339.01    5.28
  -2   7 -13  340.16    6.28
  -2  -7 -13  328.16    5.39
  -2  -7 -13  341.72    5.86
  -2   7 -13  321.69    5.62
  -2   7 -13  324.74    5.79
  -2   7 -14   82.43    2.78
  -2  -7 -14   82.70    2.76
  -2   7 -14   80.22    3.02
  -2  -7 -14   81.49    2.75
  -2   7 -14   79.16    2.61
  -2  -7 -14   76.90    2.50
  -2   7 -15    2.35    0.92
  -2  -7 -15    1.87    0.95
  -2   7 -15    1.04    0.95
  -2  -7 -15    0.05    0.76
  -2   7 -15   -0.38    0.82
  -2  -7 -15    1.06    0.78
  -2   7 -16    8.59    1.14
  -2  -7 -16    9.46    1.19
  -2   7 -16   10.28    1.37
  -2  -7 -16    8.62    1.14
  -2  -7 -16    8.95    1.07
  -2   7 -17   48.80    2.07
  -2  -7 -17   49.96    2.07
  -2   7 -17   51.50    2.38
  -2  -7 -17   50.40    2.16
  -2  -7 -17   48.48    1.95
  -2   7 -18   49.42    2.02
  -2  -7 -18   46.10    1.92
  -2   7 -18   50.80    2.27
  -2  -7 -18   47.74    2.06
  -2  -7 -18   46.30    1.89
  -2   7 -19    1.99    0.82
  -2   7 -19    1.90    0.70
  -2  -7 -19    0.10    0.71
  -2  -7 -19    1.39    0.74
  -2  -7 -19    0.92    0.76
  -2   7 -20   79.80    2.34
  -2  -7 -20   80.84    2.49
  -2   7 -20   79.93    2.22
  -2  -7 -20   81.21    2.22
  -2  -7 -20   80.56    2.27
  -2  -7 -21    6.58    0.87
  -2   7 -21    6.89    0.73
  -2  -7 -21    5.86    0.70
  -2  -7 -21    6.31    0.76
  -2  -7 -22    0.60    0.56
  -2  -7 -22    0.13    0.52
  -2  -7 -22    0.56    0.55
  -2   7 -22    0.11    0.67
  -2  -7 -23    0.72    0.50
  -2  -7 -23    1.17    0.42
  -2  -7 -23    1.52    0.45
  -2   7 -23    1.94    0.59
  -2   7 -24   16.31    0.90
  -2  -7 -24   14.84    0.81
  -2  -7 -25   10.50    0.60
  -2  -7 -25   10.39    0.58
  -2   7 -25   12.39    0.64
   2  -8 -25    2.49    0.38
   2   8 -24   31.22    0.98
   2   8 -24   30.74    1.01
  -2  -8  23   15.85    0.77
   2   8 -23   14.47    0.90
  -2   8  22   30.69    1.51
  -2  -8  22   28.99    1.17
   2   8 -22   30.15    1.17
   2  -8 -22   30.72    1.15
  -2   8  21    1.28    0.86
  -2  -8  21    1.62    0.61
   2  -8 -21    1.41    0.63
   2   8 -21   -0.10    0.65
   2  -8 -20    9.21    0.82
   2   8 -20    9.97    0.95
  -2  -8  20    8.90    0.87
  -2   8  20   11.18    1.25
  -2  -8  20    8.20    0.96
   2  -8 -20    9.80    0.96
   2  -8 -19    0.54    0.55
  -2  -8  19    0.94    0.73
  -2   8  19    0.31    0.98
   2   8 -19   -0.11    0.71
  -2  -8  19    0.69    0.75
   2  -8 -19   -0.03    0.66
  -2   8  18   21.31    1.63
   2   8 -18   21.66    1.41
  -2  -8  18   19.83    1.28
   2  -8 -18   19.34    1.29
  -2   8  17   24.91    1.75
   2   8 -17   25.70    1.60
  -2   8  17   27.42    1.58
  -2  -8  17   27.85    1.54
   2  -8 -17   25.79    1.47
  -2  -8  16    3.03    0.95
   2   8 -16    3.33    0.96
  -2   8  16    1.18    1.04
  -2   8  16    3.45    0.74
   2  -8 -16    2.02    0.83
  -2   8  16    2.30    0.85
   2   8 -15   32.82    1.82
  -2   8  15   33.05    2.03
  -2   8  15   32.82    1.70
  -2  -8  15   30.95    1.67
   2  -8 -15   31.37    1.65
  -2   8  15   31.65    1.80
  -2  -8  14  458.54    6.68
   2   8 -14  455.73    7.09
  -2   8  14  451.79    7.42
  -2   8  14  469.46    6.87
  -2  -8  14  449.96    6.79
   2  -8 -14  450.51    6.67
  -2   8  14  452.84    7.12
  -2  -8  13   14.26    1.39
   2   8 -13   12.79    1.39
  -2   8  13   12.35    1.44
  -2  -8  13   12.03    1.27
  -2   8  13   12.75    1.19
   2  -8 -13   11.16    1.19
  -2   8  13   12.36    1.24
  -2  -8  12   27.91    1.70
   2   8 -12   27.26    1.77
  -2  -8  12   25.82    1.67
  -2   8  12   25.47    1.62
   2  -8 -12   25.96    1.57
  -2   8  12   27.25    1.67
  -2   8  12   28.89    1.90
  -2   8  11    1.11    0.96
  -2   8  11    1.09    1.23
   2   8 -11    2.48    0.94
  -2  -8  11    1.05    0.99
  -2  -8  11    1.90    0.90
  -2   8  11    2.34    0.89
   2  -8 -11    0.63    0.78
  -2   8  11    2.05    0.86
   2  -8 -10    0.60    0.78
  -2   8  10    0.05    0.78
   2   8 -10    0.19    0.91
  -2  -8  10   -0.99    0.70
  -2   8  10   -0.91    1.31
  -2  -8  10    1.49    0.93
  -2   8  10   -0.69    0.94
  -2  -8  10    0.31    0.86
  -2   8  10   -0.73    0.72
   2  -8  -9   50.56    1.99
  -2   8   9   55.62    2.23
  -2   8   9   48.13    3.70
  -2  -8   9   54.96    2.01
  -2   8   9   49.24    4.42
  -2  -8   9   49.55    2.14
  -2   8   9   51.08    2.15
  -2  -8   9   50.56    2.19
  -2   8   9   50.97    2.31
  -2   8   8   -0.81    1.20
   2  -8  -8    2.52    1.31
  -2  -8   8    2.47    0.80
  -2   8   8    0.95    0.90
  -2   8   8    0.45    1.31
  -2   8   8    1.12    0.73
  -2   8   8    1.52    0.88
  -2  -8   8    0.08    0.89
  -2  -8   7    5.95    1.09
  -2   8   7    7.22    1.01
  -2   8   7    6.63    1.97
  -2   8   7    6.60    0.88
  -2   8   7    7.41    1.08
   2  -8  -7   10.57    2.02
  -2   8   6  128.38    6.63
  -2   8   6  125.82    3.47
   2  -8  -6  127.33    5.93
  -2   8   5  148.23    7.03
   2  -8  -5  149.42    6.39
  -2   8   4   44.94    3.91
   2   8  -4   44.72    4.07
   2  -8  -4   38.84    3.33
   2  -8  -4   42.01    2.78
  -2   8   3   18.54    2.66
   2  -8  -3   20.48    2.53
   2   8  -3   22.82    3.00
   2  -8  -3   19.19    1.99
   2   8  -2   49.86    4.31
  -2   8   2   53.38    3.88
  -2   8   2   51.60    4.09
   2  -8  -2   55.80    3.25
   2   8  -1    6.33    1.59
  -2   8   1    5.45    1.54
  -2   8   1    6.35    1.80
   2  -8  -1    8.50    1.27
  -2  -8   0  166.57    6.26
   2   8   0  168.04    7.65
  -2   8   0  167.24    6.87
  -2   8   0  165.51    7.26
   2  -8   0  186.05    5.87
  -2  -8  -1   91.93    4.82
   2   8   1   98.66    5.81
  -2   8  -1   92.58    5.11
  -2   8  -1   94.58    5.52
   2  -8   1  102.17    4.87
   2  -8   1  104.02    4.42
  -2   8  -2   55.00    4.05
  -2  -8  -2   53.07    3.70
   2   8   2   60.32    4.70
   2  -8   2   61.78    3.85
  -2   8  -3    0.32    1.36
  -2  -8  -3    0.39    1.00
   2   8   3   -1.20    1.75
   2  -8   3    0.06    1.07
  -2   8  -4   86.92    5.15
  -2  -8  -4   82.93    4.69
   2   8   4   91.00    5.67
   2  -8   4   94.60    4.80
  -2   8  -5    3.06    1.56
   2  -8   5    0.80    1.11
   2   8   5   -2.08    1.80
  -2  -8  -5   -0.01    0.94
   2  -8   6  255.41    8.41
  -2  -8  -6  230.43    8.19
   2   8   6  244.21    9.38
  -2  -8  -6  241.35    4.56
  -2   8  -6  242.37    8.76
  -2   8  -6  244.24    4.97
  -2   8  -6  243.66    4.89
  -2  -8  -6  238.30    4.61
  -2   8  -6  240.41    4.75
   2  -8   6  250.79    8.01
  -2   8  -7   -0.89    1.60
   2  -8   7    0.07    0.93
   2   8   7   -1.03    1.84
   2  -8   7    0.84    1.47
  -2  -8  -7    2.56    1.33
  -2   8  -7   -1.27    1.48
  -2  -8  -7   -0.23    0.81
  -2   8  -7    0.19    0.83
  -2   8  -7    0.42    0.89
   2  -8   7   -0.83    0.94
  -2   8  -7    0.31    0.83
  -2  -8  -7    1.28    0.82
  -2  -8  -7   -0.36    0.69
  -2   8  -8   18.60    2.77
   2  -8   8   18.03    2.35
  -2   8  -8   20.64    2.71
  -2  -8  -8   19.96    1.45
  -2   8  -8   19.59    1.54
  -2   8  -8   21.63    1.64
   2   8   8   21.16    3.12
   2  -8   8   20.71    2.58
  -2  -8  -8   19.58    2.67
   2  -8   8   18.43    1.33
  -2  -8  -8   20.04    1.35
  -2   8  -8   20.53    1.51
  -2  -8  -8   19.24    1.38
   2  -8   9   37.99    3.39
  -2  -8  -9   32.40    3.45
   2   8   9   38.60    4.14
  -2   8  -9   36.84    2.04
  -2   8  -9   37.25    3.60
  -2  -8  -9   34.07    1.80
  -2  -8  -9   35.99    1.76
  -2   8  -9   30.81    3.46
   2  -8   9   34.73    3.13
  -2   8  -9   35.70    1.93
  -2  -8  -9   35.09    1.79
  -2   8 -10    1.35    1.14
  -2  -8 -10   -0.06    1.43
  -2  -8 -10    0.10    0.92
   2   8  10    2.72    2.09
   2  -8  10   -1.69    1.37
  -2  -8 -10    0.28    0.68
  -2   8 -10    0.14    0.85
  -2   8 -10    0.06    0.99
  -2  -8 -10    1.18    0.93
  -2  -8 -11    2.68    0.77
  -2   8 -11    3.29    1.03
  -2  -8 -11    3.70    0.86
  -2  -8 -12   50.95    2.19
  -2  -8 -12   52.23    2.19
  -2  -8 -12   46.98    1.98
  -2   8 -12   47.38    2.34
  -2  -8 -13  150.27    3.74
  -2   8 -13  148.74    3.62
  -2  -8 -13  152.65    3.70
  -2  -8 -13  150.18    3.48
  -2   8 -13  154.10    4.17
  -2   8 -13  147.81    3.72
  -2  -8 -14  174.78    4.05
  -2  -8 -14  174.68    3.95
  -2  -8 -14  170.96    3.76
  -2   8 -14  179.08    4.47
  -2   8 -14  171.47    4.01
  -2  -8 -15   45.96    2.06
  -2  -8 -15   44.31    1.98
  -2  -8 -15   46.62    1.97
  -2   8 -15   47.86    2.31
  -2   8 -15   45.39    2.09
  -2  -8 -16   10.95    1.16
  -2  -8 -16   12.17    1.18
  -2  -8 -16   13.96    1.18
  -2   8 -16   12.80    1.50
  -2   8 -16   14.21    1.26
  -2  -8 -17   12.63    1.20
  -2  -8 -17   13.11    1.16
  -2  -8 -17   12.07    1.09
  -2   8 -17   15.66    1.48
  -2   8 -17   13.70    1.20
  -2  -8 -18   52.71    2.07
  -2  -8 -18   51.02    1.92
  -2  -8 -18   56.62    1.89
  -2   8 -18   54.94    2.29
  -2   8 -18   54.85    2.01
  -2  -8 -19   -0.64    0.66
  -2  -8 -19    0.20    0.64
  -2  -8 -19    0.11    0.63
  -2   8 -19   -0.78    0.63
  -2  -8 -20    0.32    0.57
  -2  -8 -20    1.73    0.60
  -2  -8 -20    1.29    0.66
  -2   8 -20    0.86    0.63
  -2  -8 -21    4.36    0.63
  -2  -8 -21    3.77    0.68
  -2  -8 -21    4.65    0.62
  -2  -8 -22   20.18    1.05
  -2  -8 -22   21.35    0.86
  -2  -8 -22   19.12    0.84
  -2   8 -22   18.91    1.09
  -2  -8 -23   27.62    1.07
  -2   8 -23   28.32    1.13
  -2  -8 -23   26.02    1.04
  -2  -8 -24    6.62    0.52
  -2   8 -24    6.30    0.50
  -2   9  23   14.67    0.84
   2  -9 -23   16.58    0.80
  -2  -9  22   41.91    1.19
  -2   9  22   44.09    1.55
  -2   9  21   12.85    1.07
   2   9 -21   12.71    0.83
  -2  -9  21   11.08    0.78
   2  -9 -21   12.08    0.80
  -2   9  20   51.59    1.99
   2   9 -20   50.75    1.63
  -2  -9  20   49.39    1.69
   2  -9 -20   51.45    1.55
  -2  -9  19  155.52    2.84
  -2   9  19  163.55    3.61
   2   9 -19  152.99    3.13
  -2  -9  19  154.45    3.26
   2  -9 -19  151.79    2.99
   2   9 -18    0.39    0.67
  -2  -9  18    0.59    0.66
   2  -9 -18    0.03    0.65
  -2   9  18    0.20    0.92
   2   9 -17   21.39    1.41
  -2  -9  17   21.05    1.26
   2  -9 -17   21.33    1.31
  -2   9  17   23.36    1.70
   2   9 -16    8.75    1.16
  -2   9  16    7.68    1.28
  -2  -9  16    7.06    1.00
   2  -9 -16    6.34    0.95
   2   9 -15   15.45    1.36
  -2   9  15   17.64    1.59
  -2   9  15   16.87    1.24
  -2  -9  15   20.17    1.34
   2  -9 -15   18.82    1.33
  -2  -9  14  134.62    3.17
   2   9 -14  124.55    3.43
  -2   9  14  124.00    3.66
  -2   9  14  124.06    3.27
  -2  -9  14  125.94    3.30
   2  -9 -14  133.65    3.21
  -2  -9  13   19.00    1.43
   2   9 -13   17.31    1.47
  -2   9  13   15.77    1.64
  -2   9  13   15.44    1.36
  -2  -9  13   14.97    1.33
   2  -9 -13   14.61    1.24
  -2   9  12   59.12    2.39
  -2  -9  12   58.15    2.24
   2   9 -12   57.34    2.42
  -2   9  12   56.10    2.27
  -2   9  12   57.37    2.56
  -2  -9  12   57.99    2.35
   2  -9 -12   55.96    2.17
   2   9 -11    3.66    1.03
   2  -9 -11    4.34    0.93
  -2   9  11    5.77    1.02
  -2   9  11    4.82    1.14
  -2   9  11    5.57    1.04
  -2  -9  11    6.05    1.21
  -2  -9  11    6.59    1.14
  -2  -9  10   75.22    2.55
  -2   9  10   74.69    2.74
  -2  -9  10   72.75    2.38
   2   9 -10   72.95    2.74
  -2   9  10   76.61    2.66
   2  -9 -10   77.33    2.54
  -2  -9  10   72.09    2.60
  -2   9  10   72.15    2.84
  -2  -9   9    8.87    1.01
   2  -9  -9   12.25    1.20
  -2   9   9    9.82    1.20
  -2  -9   9   10.40    1.34
  -2   9   9   11.36    1.30
  -2   9   9    9.62    1.31
  -2  -9   9   10.18    1.25
  -2  -9   8    4.85    0.91
  -2   9   8    3.52    1.14
   2  -9  -8    2.01    0.86
  -2   9   8    4.06    0.97
  -2  -9   8    3.95    1.07
   2  -9  -7   25.49    2.94
  -2  -9   7   29.68    1.62
  -2   9   7   28.87    1.91
  -2   9   7   31.60    1.81
  -2  -9   7   27.95    1.71
   2  -9  -7   29.07    1.61
  -2   9   7   22.12    3.11
  -2  -9   6   -0.22    0.91
   2  -9  -6   -0.03    0.81
  -2  -9   6   -0.36    0.73
   2  -9  -6    1.01    1.66
  -2   9   6    0.11    1.03
  -2   9   6   -0.28    0.81
  -2   9   6   -0.30    1.41
   2  -9  -5    0.39    0.80
  -2  -9   5    0.44    0.73
  -2  -9   5    0.69    0.85
   2  -9  -5    0.33    1.30
  -2   9   5    0.17    0.96
  -2   9   5    1.30    0.83
  -2   9   5   -2.04    1.57
   2  -9  -4    3.07    0.85
   2  -9  -4    1.34    1.20
  -2  -9   4    3.54    0.85
  -2  -9   4    1.95    0.80
  -2   9   4    2.41    0.97
  -2   9   4    1.22    1.37
  -2  -9   4    3.71    1.04
  -2   9   4    2.11    0.82
   2  -9  -3   26.26    1.50
   2  -9  -3   24.55    2.91
   2   9  -3   26.63    3.44
  -2  -9   3   30.33    1.64
  -2  -9   3   29.47    1.56
  -2   9   3   30.20    1.87
  -2  -9   3   32.41    1.76
  -2   9   3   29.68    1.75
  -2   9   3   27.01    3.19
  -2  -9   3   28.97    1.66
  -2   9   2    3.60    1.62
  -2  -9   2    3.77    0.98
   2  -9  -2    2.71    0.83
   2  -9  -2    3.95    1.77
   2   9  -2   -0.16    2.10
  -2  -9   2    5.04    0.92
  -2  -9   2    4.20    0.96
  -2   9   2    4.34    1.14
   2  -9  -2    4.28    1.56
  -2  -9   2    4.24    1.09
  -2   9   2    3.44    0.93
  -2  -9   1  208.54    4.31
   2  -9  -1  200.92    4.12
   2   9  -1  195.95    8.84
  -2  -9   1  197.74    4.07
  -2   9   1  201.14    7.87
  -2  -9   1  196.97    4.00
  -2  -9   1  206.78    4.17
  -2   9   1  195.99    4.35
   2  -9  -1  213.22    7.55
  -2   9   1  208.42    8.62
  -2   9   0    6.59    1.85
  -2  -9   0    8.82    1.16
  -2  -9   0    8.69    1.14
   2  -9   0    8.99    1.08
   2   9   0    6.68    2.05
  -2   9   0    6.02    1.71
  -2  -9   0    9.38    1.11
   2  -9   0   11.21    1.99
  -2   9   0    7.51    1.01
  -2  -9   0    9.15    1.23
  -2  -9  -1  408.24    6.24
  -2   9  -1  406.02    6.53
  -2  -9  -1  401.13    6.33
   2  -9   1  393.98    6.22
   2   9   1  402.92   12.74
  -2  -9  -1  408.46    6.23
  -2   9  -1  396.25   11.38
  -2   9  -1  422.74    6.85
  -2  -9  -1  404.73    6.11
   2  -9   1  420.16   10.87
  -2   9  -1  412.64   12.29
  -2  -9  -2   45.20    2.06
   2  -9   2   46.02    1.98
  -2  -9  -2   42.12    3.51
   2   9   2   45.50    4.38
  -2  -9  -2   45.52    1.99
  -2   9  -2   44.55    3.90
  -2   9  -2   50.25    2.31
  -2  -9  -2   44.85    1.98
  -2  -9  -2   47.80    2.04
  -2   9  -2   45.28    4.14
   2  -9   2   46.76    3.66
  -2  -9  -3   42.06    1.99
   2  -9   3   43.24    1.94
  -2  -9  -3   35.25    3.33
   2   9   3   38.19    4.04
  -2  -9  -3   45.38    1.99
  -2   9  -3   42.21    3.79
  -2   9  -3   43.47    2.18
  -2   9  -3   45.17    2.20
  -2  -9  -3   42.48    1.95
   2  -9   3   44.65    3.60
  -2   9  -3   49.01    4.24
  -2  -9  -4    8.78    1.13
  -2  -9  -4    7.62    1.74
   2   9   4    9.41    2.52
  -2   9  -4    9.52    2.03
  -2  -9  -4    8.39    1.09
  -2   9  -4    9.65    1.27
  -2   9  -4   10.10    1.33
   2  -9   4    9.77    1.17
  -2   9  -4   10.75    1.30
  -2  -9  -4    9.39    1.17
   2  -9   4    9.51    1.86
  -2  -9  -5    2.14    0.98
   2  -9   5    3.56    0.85
  -2   9  -5    2.71    1.51
  -2  -9  -5    3.57    0.93
  -2   9  -5    3.71    1.14
  -2   9  -5    4.36    1.10
   2   9   5   -0.90    1.95
  -2  -9  -5    4.61    1.19
  -2  -9  -5    3.09    0.98
   2  -9   5    1.53    1.07
   2  -9   5    3.36    0.85
  -2   9  -5    4.32    1.03
   2  -9   6    2.31    0.91
   2  -9   6    1.98    1.23
  -2  -9  -6    0.88    1.20
   2   9   6    2.79    1.82
  -2   9  -6    4.50    1.76
  -2  -9  -6    4.47    1.04
  -2   9  -6    2.63    1.02
  -2   9  -6    2.95    1.09
  -2  -9  -6    3.29    1.01
  -2   9  -6    3.58    0.98
   2  -9   6    3.92    1.40
   2  -9   7   -0.57    0.93
   2   9   7    3.04    1.89
  -2  -9  -7    1.09    1.43
   2  -9   7    1.45    1.00
  -2  -9  -7    0.03    0.81
  -2   9  -7    1.14    1.57
  -2   9  -7   -0.92    1.16
  -2   9  -7    1.14    0.90
  -2  -9  -7    0.85    0.84
  -2   9  -7    0.63    0.86
  -2  -9  -7   -0.02    0.96
   2  -9   7    0.44    1.22
   2  -9   8    8.02    1.02
  -2   9  -8    9.45    1.26
  -2  -9  -8   10.34    1.23
  -2   9  -8    8.18    1.11
  -2  -9  -8    6.25    1.10
  -2  -9  -8   10.28    1.23
  -2   9  -9    1.37    1.08
  -2  -9  -9    0.25    1.01
  -2  -9  -9    0.15    0.78
  -2   9  -9    0.08    0.86
  -2  -9  -9    1.14    0.93
  -2  -9  -9    1.41    0.95
  -2   9 -10   -0.68    0.88
  -2  -9 -10    0.33    0.78
  -2  -9 -10    0.55    0.76
  -2  -9 -10   -0.72    0.84
  -2  -9 -10   -0.57    0.89
  -2   9 -11  264.23    5.22
  -2  -9 -11  266.28    5.13
  -2  -9 -11  269.85    5.04
  -2  -9 -11  259.75    4.74
  -2  -9 -11  262.44    4.93
  -2  -9 -12    7.09    1.03
  -2   9 -12    6.26    1.14
  -2  -9 -12    5.37    1.03
  -2  -9 -12    7.02    1.08
  -2  -9 -12    6.75    1.06
  -2   9 -12    6.74    1.28
  -2  -9 -13    8.19    1.12
  -2   9 -13    8.88    1.13
  -2  -9 -13    9.43    1.15
  -2  -9 -13    9.18    1.08
  -2  -9 -13    9.71    1.13
  -2   9 -13    9.50    1.39
  -2  -9 -14   52.60    2.15
  -2  -9 -14   52.46    2.20
  -2   9 -14   52.33    2.15
  -2  -9 -14   52.34    2.01
  -2   9 -14   56.08    2.51
  -2  -9 -15   28.59    1.59
  -2  -9 -15   29.86    1.70
  -2   9 -15   31.19    1.64
  -2  -9 -15   30.52    1.58
  -2   9 -15   27.99    1.85
  -2  -9 -16    0.27    0.77
  -2  -9 -16   -0.26    0.69
  -2   9 -16   -0.35    0.76
  -2  -9 -16   -0.85    0.76
  -2   9 -16   -0.06    0.91
  -2  -9 -17   26.40    1.45
  -2  -9 -17   26.37    1.49
  -2   9 -17   25.11    1.41
  -2  -9 -17   27.05    1.34
  -2   9 -17   27.78    1.70
  -2  -9 -18    0.90    0.63
  -2  -9 -18   -1.16    0.64
  -2   9 -18    0.32    0.65
  -2  -9 -18    0.05    0.59
  -2   9 -18   -0.67    0.84
  -2   9 -19   73.89    1.93
  -2  -9 -19   67.67    2.08
  -2  -9 -19   69.16    1.84
  -2  -9 -19   68.43    1.82
  -2  -9 -20   37.75    1.48
  -2  -9 -20   40.36    1.28
  -2  -9 -20   38.86    1.50
  -2  -9 -20   37.08    1.23
  -2  -9 -21   45.47    1.16
  -2  -9 -21   50.90    1.54
  -2  -9 -22   24.91    0.98
  -2   9 -22   25.37    1.05
  -2  -9 -22   22.85    0.82
   2 -10 -22    9.68    0.60
  -2  10  22    9.49    0.70
   2 -10 -21    0.78    0.46
  -2  10  21    1.03    0.57
  -2 -10  21    0.16    0.37
   2  10 -20    0.77    0.48
   2 -10 -20    0.54    0.44
   2 -10 -20    0.12    0.53
  -2  10  20    0.24    0.66
  -2 -10  20    0.61    0.47
   2  10 -19    7.82    0.79
   2 -10 -19    8.27    0.73
   2 -10 -19    8.20    0.85
  -2 -10  19    9.18    0.83
  -2  10  19    7.84    0.97
  -2  10  18   -0.27    0.83
   2 -10 -18   -0.55    0.64
   2  10 -18   -0.77    0.67
   2 -10 -18    1.20    0.62
  -2 -10  18   -0.26    0.62
  -2 -10  18    0.10    0.55
   2  10 -17    0.55    0.68
   2 -10 -17    1.43    0.70
   2 -10 -17    1.25    0.72
  -2  10  17    0.24    0.85
  -2 -10  17    1.38    0.61
   2  10 -16   77.64    2.40
   2 -10 -16   78.20    2.25
  -2  10  16   82.43    2.74
  -2 -10  16   81.87    2.13
   2  10 -15   60.40    2.23
   2 -10 -15   60.79    2.05
  -2  10  15   55.30    1.96
  -2  10  15   61.24    2.49
  -2 -10  15   62.62    1.96
  -2  10  14   42.97    2.17
  -2  10  14   40.37    1.80
   2 -10 -14   45.40    1.85
  -2 -10  14   42.25    1.90
   2  10 -14   40.32    1.91
  -2 -10  14   42.71    1.71
  -2  10  13    2.51    1.16
   2  10 -13    0.60    0.85
   2 -10 -13    1.94    0.83
  -2 -10  13    1.25    0.99
  -2  10  13    1.24    0.76
  -2 -10  13    2.76    0.88
  -2  10  12   45.11    2.30
   2 -10 -12   43.50    1.94
  -2  10  12   40.71    1.94
   2  10 -12   42.83    2.05
   2 -10 -12   43.92    1.90
  -2 -10  12   40.54    1.98
  -2 -10  12   43.31    1.85
  -2  10  11   27.90    1.89
  -2  10  11   28.48    1.70
   2 -10 -11   30.61    1.63
   2  10 -11   29.55    1.87
   2 -10 -11   29.22    1.64
  -2 -10  11   28.37    1.78
  -2 -10  11   30.17    1.67
  -2  10  10   22.24    1.82
   2 -10 -10   26.96    1.57
  -2  10  10   23.48    1.62
   2  10 -10   24.51    1.74
   2 -10 -10   24.20    1.57
  -2 -10  10   25.64    1.71
  -2 -10  10   26.14    1.60
  -2 -10   9    2.23    0.90
   2  10  -9    3.71    1.13
  -2 -10   9    1.69    0.79
  -2  10   9    1.67    1.16
   2 -10  -9    1.01    0.80
   2 -10  -9    0.84    0.87
  -2 -10   9    2.64    1.04
  -2  10   9    0.93    0.79
   2 -10  -8    1.13    0.89
  -2 -10   8   -0.97    0.80
  -2 -10   8   -0.38    0.96
  -2  10   8    1.12    1.12
   2 -10  -8    0.42    0.77
  -2 -10   8    1.45    1.08
  -2  10   8    1.00    0.86
  -2 -10   8    0.27    0.97
  -2 -10   7   21.94    1.48
  -2 -10   7   21.39    1.53
  -2  10   7   21.31    1.83
   2 -10  -7   24.30    1.48
  -2  10   7   21.66    1.59
   2 -10  -7   25.21    1.58
  -2 -10   7   20.85    1.49
   2 -10  -6    0.63    0.84
  -2 -10   6   -0.02    0.78
  -2 -10   6   -0.97    0.87
  -2  10   6   -0.14    0.99
  -2  10   6   -0.44    0.92
  -2 -10   6   -0.37    0.98
  -2 -10   5   75.43    2.50
  -2 -10   5   72.20    2.47
  -2  10   5   70.45    2.93
  -2  10   5   69.10    2.67
   2 -10  -5   71.27    2.49
  -2 -10   5   69.82    2.53
  -2 -10   4   51.93    2.10
  -2 -10   4   47.73    2.10
  -2  10   4   49.58    2.48
  -2  10   4   48.73    2.29
   2 -10  -4   48.13    2.06
  -2 -10   4   48.58    2.21
  -2 -10   3   44.42    1.99
  -2 -10   3   39.95    1.86
  -2  10   3   42.02    2.25
  -2 -10   3   42.05    2.03
   2 -10  -3   41.21    1.96
  -2  10   3   41.37    2.11
   2 -10  -2    6.70    1.10
  -2 -10   2    4.26    0.93
  -2 -10   2    6.25    1.06
  -2 -10   2    6.84    1.16
  -2  10   2    6.19    1.10
  -2 -10   2    4.83    1.03
  -2 -10   1  186.18    4.10
  -2  10   1  188.40    4.38
  -2 -10   1  191.04    4.10
  -2  10   1  197.11    4.62
   2 -10  -1  191.12    4.10
  -2 -10   1  185.99    4.00
  -2 -10   1  186.83    4.20
  -2 -10   0  269.44    5.00
  -2  10   0  278.26    5.58
   2 -10   0  275.29    5.03
  -2 -10   0  267.67    4.93
  -2 -10   0  266.71    5.00
  -2 -10   0  273.70    5.21
  -2 -10  -1  110.89    3.12
  -2  10  -1  108.54    3.43
   2 -10   1  110.24    3.09
  -2 -10  -1  111.36    3.07
  -2 -10  -1  115.75    3.32
  -2 -10  -1  113.11    3.16
  -2  10  -2    7.18    1.27
  -2 -10  -2    3.23    0.94
  -2 -10  -2    3.59    1.00
  -2  10  -2    6.61    1.29
  -2  10  -2    5.40    1.20
   2 -10   2    3.78    0.97
  -2 -10  -2    5.78    1.28
  -2 -10  -2    4.50    1.10
  -2  10  -3  322.61    5.80
  -2 -10  -3  312.67    5.53
  -2  10  -3  322.93    5.98
  -2  10  -3  315.95    6.03
   2 -10   3  322.59    5.56
   2 -10   3  306.26    5.25
  -2 -10  -3  321.72    5.49
  -2 -10  -3  321.94    5.69
  -2 -10  -3  323.26    5.51
  -2 -10  -4    2.79    0.95
  -2  10  -4    4.74    1.14
  -2  10  -4    3.45    1.20
  -2 -10  -4    3.49    0.98
   2 -10   4    2.50    0.95
  -2 -10  -4    3.12    1.04
   2 -10   4    2.24    0.84
  -2 -10  -4    3.70    0.97
  -2 -10  -5   20.44    1.56
  -2  10  -5   21.27    1.70
  -2  10  -5   21.86    1.75
  -2  10  -5   21.55    1.63
   2 -10   5   19.52    1.46
  -2 -10  -5   19.64    1.56
  -2 -10  -5   19.44    1.51
  -2 -10  -6    1.13    0.89
  -2  10  -6    0.18    1.12
  -2  10  -6   -1.57    1.07
  -2  10  -6   -0.34    0.93
   2 -10   6    0.96    0.91
  -2 -10  -6   -0.99    0.98
  -2 -10  -6   -3.11    1.18
  -2 -10  -7   70.37    2.52
  -2  10  -7   70.02    2.76
  -2  10  -7   64.67    2.58
   2 -10   7   67.41    2.47
  -2 -10  -7   66.72    2.59
  -2 -10  -7   67.27    2.44
  -2  10  -8   31.94    1.96
  -2 -10  -8   27.64    1.67
  -2 -10  -8   33.34    1.83
  -2 -10  -8   29.85    1.85
  -2  10  -8   27.72    1.77
  -2  10  -9   -0.70    0.95
  -2 -10  -9   -0.48    1.12
  -2 -10  -9   -0.69    1.05
  -2 -10  -9    0.87    0.78
  -2 -10  -9    0.45    0.85
  -2 -10 -10    0.40    1.03
  -2  10 -10    1.53    0.93
  -2 -10 -10    0.43    0.85
  -2 -10 -10    0.63    0.73
  -2 -10 -11    7.48    1.12
  -2 -10 -11    7.91    1.06
  -2  10 -11    9.07    1.41
  -2 -10 -11    7.03    1.18
  -2  10 -12    3.12    0.87
  -2 -10 -12    3.87    0.97
  -2 -10 -12    3.87    0.86
  -2  10 -12    2.26    0.98
  -2 -10 -12    0.96    0.99
  -2  10 -13    3.08    0.89
  -2 -10 -13    4.36    0.98
  -2 -10 -13    4.13    0.89
  -2  10 -13    3.91    1.15
  -2 -10 -13    3.53    0.93
  -2  10 -14   -0.18    0.65
  -2 -10 -14    0.66    0.76
  -2 -10 -14    0.34    0.71
  -2  10 -14    0.08    0.92
  -2 -10 -14   -1.34    1.05
  -2  10 -15   26.55    1.38
  -2 -10 -15   24.81    1.42
  -2 -10 -15   24.39    1.30
  -2  10 -15   26.82    1.68
  -2 -10 -15   26.52    1.56
  -2  10 -16    1.62    0.67
  -2 -10 -16    2.35    0.72
  -2 -10 -16    1.07    0.67
  -2  10 -16    1.04    0.83
  -2 -10 -16    0.30    0.82
  -2  10 -17   37.00    1.40
  -2 -10 -17   37.18    1.45
  -2 -10 -17   34.21    1.35
  -2 -10 -17   35.60    1.59
  -2  10 -17   36.45    1.70
  -2  10 -18   44.56    1.74
  -2  10 -18   44.29    1.41
  -2 -10 -18   42.88    1.41
  -2 -10 -18   44.45    1.63
  -2 -10 -18   42.34    1.42
  -2 -10 -18   42.74    1.34
  -2 -10 -19   46.12    1.37
  -2 -10 -19   45.65    1.30
  -2 -10 -19   46.56    1.58
  -2 -10 -20    8.82    0.76
  -2 -10 -20    6.80    0.58
  -2  10 -21    9.77    0.65
  -2 -10 -21   10.94    0.68
  -2  11  20   71.42    1.69
  -2 -11  20   73.89    1.46
   2  11 -19   32.66    1.02
   2 -11 -19   36.72    1.23
  -2  11  19   34.26    1.37
  -2 -11  19   34.81    1.18
   2  11 -18    5.76    0.62
   2 -11 -18    7.43    0.63
   2 -11 -18    8.23    0.76
  -2  11  18    6.76    0.86
  -2 -11  18    7.86    0.76
   2  11 -17    2.74    0.62
   2 -11 -17    2.34    0.57
   2 -11 -17    2.82    0.67
  -2  11  17    2.84    0.82
  -2 -11  17    1.29    0.57
   2 -11 -16   29.99    1.37
   2 -11 -16   29.38    1.27
  -2  11  16   26.00    1.53
   2  11 -16   27.47    1.34
   2  11 -15    6.77    0.88
   2 -11 -15    6.92    0.85
   2 -11 -15    8.70    0.96
  -2  11  15    7.47    1.11
  -2 -11  15    8.30    0.79
   2  11 -14   28.51    1.53
   2 -11 -14   28.31    1.40
   2 -11 -14   28.48    1.46
  -2  11  14   24.92    1.65
  -2 -11  14   27.58    1.29
  -2  11  13    0.94    1.03
   2 -11 -13    0.45    0.72
   2  11 -13    0.85    0.77
   2 -11 -13    1.33    0.75
  -2 -11  13   -0.44    0.86
  -2 -11  13   -0.31    0.66
  -2  11  12   -0.57    1.08
   2 -11 -12    0.97    0.78
   2  11 -12   -0.27    0.85
   2 -11 -12   -0.35    0.75
  -2 -11  12   -0.42    0.90
  -2 -11  12    1.11    0.72
  -2  11  11    1.89    1.09
   2 -11 -11    0.79    0.75
   2  11 -11    2.39    0.91
  -2 -11  11    1.12    0.87
  -2 -11  11    2.25    0.99
   2 -11 -11    1.09    0.76
   2  11 -10   -0.06    0.88
   2 -11 -10   -0.05    0.77
   2 -11 -10    0.24    0.76
  -2  11  10   -0.61    1.11
  -2 -11  10    0.44    0.81
  -2 -11  10    0.40    0.93
  -2  11  10   -0.23    0.82
   2  11  -9    0.89    0.95
  -2 -11   9    0.86    0.82
  -2  11   9   -0.02    1.13
   2 -11  -9    0.95    0.83
   2 -11  -9    0.20    0.85
  -2  11   9    0.89    0.82
  -2 -11   9   -0.72    0.96
   2 -11  -8  122.47    3.18
  -2 -11   8  123.79    3.17
   2  11  -8  115.32    3.50
  -2  11   8  119.78    3.67
  -2  11   8  118.65    3.40
   2 -11  -8  125.37    3.12
  -2 -11   8  121.09    3.33
  -2 -11   8  123.65    3.08
   2 -11  -7   26.87    1.57
  -2 -11   7   24.65    1.53
  -2 -11   7   25.55    1.48
  -2  11   7   26.09    1.99
   2 -11  -7   27.51    1.54
  -2  11   7   28.77    1.78
  -2 -11   7   25.35    1.57
  -2 -11   7   28.09    1.86
  -2 -11   6    1.32    0.86
  -2 -11   6    1.98    0.87
   2 -11  -6    3.26    0.89
  -2  11   6    1.04    1.12
  -2 -11   6    1.49    0.93
  -2 -11   5   14.63    1.31
  -2 -11   5   13.81    1.32
  -2 -11   5   12.56    1.31
   2 -11  -5   13.10    1.31
   2 -11  -4  137.00    3.45
  -2 -11   4  133.89    3.35
  -2 -11   4  128.44    3.40
   2 -11  -3   24.92    1.60
  -2  11   3   29.47    2.03
  -2 -11   3   26.34    1.61
  -2 -11   3   26.60    1.65
  -2 -11   2   38.20    1.91
   2 -11  -2   36.74    1.88
  -2 -11   2   39.02    2.03
  -2  11   2   41.57    2.23
  -2 -11   2   38.35    1.88
  -2 -11   1    6.96    1.11
  -2  11   1    9.55    1.48
   2 -11  -1    6.63    1.10
  -2 -11   1    7.14    1.26
  -2 -11   1    7.73    1.13
  -2  11   0  226.82    4.75
  -2 -11   0  225.20    4.60
  -2  11   0  225.64    5.04
  -2  11   0  213.03    4.82
   2 -11   0  225.11    4.57
  -2 -11   0  217.02    4.44
  -2 -11   0  228.26    4.73
  -2 -11   0  226.01    4.48
  -2  11  -1    0.09    0.84
  -2 -11  -1    0.55    0.87
  -2  11  -1    1.50    1.02
  -2  11  -1    0.01    1.08
  -2 -11  -1    2.52    0.95
   2 -11   1   -0.41    0.91
  -2 -11  -1   -0.30    1.00
  -2 -11  -1    1.94    1.16
   2 -11   2   12.25    1.22
  -2  11  -2   13.87    1.44
  -2 -11  -2   11.04    1.28
  -2 -11  -2   11.20    1.30
  -2  11  -2   12.00    1.46
  -2  11  -2   13.30    1.48
   2 -11   2   11.26    1.25
  -2 -11  -2   13.25    1.44
  -2 -11  -2   14.67    1.43
  -2  11  -3   29.97    1.80
  -2 -11  -3   35.07    1.89
  -2  11  -3   33.83    1.99
  -2  11  -3   33.86    2.04
   2 -11   3   35.57    1.86
   2 -11   3   31.66    1.68
  -2 -11  -3   35.66    1.86
  -2 -11  -3   34.54    2.01
  -2 -11  -3   33.36    1.84
  -2 -11  -4    4.47    1.09
  -2  11  -4    5.55    1.20
  -2  11  -4    4.28    1.21
  -2 -11  -4    2.72    1.03
   2 -11   4    3.91    1.02
  -2 -11  -4    5.26    1.22
  -2  11  -4    4.02    0.98
  -2 -11  -4    5.09    1.09
  -2 -11  -5   16.98    1.43
  -2 -11  -5   18.98    1.50
  -2  11  -5   16.40    1.53
  -2  11  -5   17.74    1.56
  -2  11  -5   17.56    1.45
   2 -11   5   17.09    1.39
  -2 -11  -5   19.11    1.62
  -2 -11  -5   17.66    1.44
  -2 -11  -6    2.41    1.04
  -2 -11  -6    2.77    0.97
  -2  11  -6    1.58    1.08
  -2  11  -6    1.85    0.95
   2 -11   6    1.20    0.82
  -2 -11  -6    2.14    1.09
  -2 -11  -6    2.54    1.01
  -2 -11  -7    4.62    1.08
  -2 -11  -7    5.62    1.08
  -2  11  -7    8.50    1.32
  -2  11  -7    6.58    1.11
  -2 -11  -7    5.89    1.15
  -2 -11  -7    6.30    1.12
  -2 -11  -7    4.92    0.91
   2 -11   7    5.41    1.00
  -2 -11  -8    5.48    0.90
  -2  11  -8    7.77    1.05
  -2 -11  -8    8.23    1.13
  -2 -11  -8    8.08    1.21
  -2 -11  -8    7.87    1.10
  -2 -11  -9   12.18    1.28
  -2 -11  -9   12.75    1.40
  -2 -11  -9   10.26    1.12
  -2 -11  -9   12.19    1.10
  -2 -11 -10    2.88    0.77
  -2 -11 -10    1.99    0.83
  -2 -11 -10    2.85    0.86
  -2 -11 -10    1.48    0.99
  -2  11 -10    3.32    1.16
  -2 -11 -11    6.98    0.92
  -2 -11 -11    8.20    1.04
  -2 -11 -11    7.52    1.02
  -2 -11 -11   11.08    1.27
  -2  11 -11    7.45    1.17
  -2 -11 -12   54.81    1.96
  -2 -11 -12   52.39    1.84
  -2 -11 -12   56.92    2.15
  -2  11 -12   53.81    2.32
  -2 -11 -12   55.89    1.94
  -2 -11 -13   75.27    2.21
  -2 -11 -13   71.28    2.39
  -2 -11 -13   68.13    2.05
  -2  11 -13   74.40    2.54
  -2 -11 -13   71.47    2.11
  -2 -11 -14    0.34    0.56
  -2 -11 -14    0.06    0.61
  -2 -11 -14    1.07    0.76
  -2 -11 -14   -0.26    0.82
  -2  11 -14   -0.25    0.85
  -2 -11 -15    1.93    0.59
  -2  11 -15    2.02    0.84
  -2 -11 -15    2.14    0.83
  -2 -11 -15    1.30    0.66
  -2 -11 -15    3.66    0.68
  -2  11 -16    9.44    0.98
  -2 -11 -16    9.07    0.95
  -2 -11 -16   10.25    0.80
  -2 -11 -16    8.78    0.80
  -2  11 -17    1.37    0.65
  -2 -11 -17    1.71    0.69
  -2 -11 -17    1.71    0.51
  -2 -11 -17    0.29    0.52
  -2 -11 -18    2.99    0.60
  -2 -11 -18    3.31    0.44
  -2 -11 -18    2.65    0.47
  -2 -11 -19    0.37    0.47
  -2 -11 -19    1.40    0.47
  -2 -12  18    0.93    0.39
   2  12 -17    1.22    0.41
  -2  12  17    1.51    0.49
  -2 -12  17    2.04    0.50
   2 -12 -17    1.47    0.44
   2 -12 -16    4.09    0.60
   2  12 -16    4.46    0.59
  -2  12  16    4.50    0.68
  -2 -12  16    4.35    0.66
   2 -12 -16    3.47    0.51
  -2  12  15   18.59    1.14
   2 -12 -15   15.99    0.91
   2 -12 -15   16.70    0.96
   2  12 -15   17.43    1.01
   2 -12 -14  141.04    2.76
   2 -12 -14  146.08    2.69
  -2  12  14  136.34    3.22
   2  12 -14  140.84    2.86
   2 -12 -13   -0.64    0.63
   2 -12 -13    0.58    0.61
  -2  12  13    0.83    0.84
   2  12 -13   -0.26    0.69
   2  12 -12   15.58    1.19
  -2 -12  12   13.77    1.13
   2 -12 -12   17.24    1.10
   2 -12 -12   13.15    1.02
  -2  12  12   14.64    1.34
  -2 -12  11   28.06    1.25
   2  12 -11   26.67    1.50
   2 -12 -11   26.91    1.37
   2 -12 -11   26.78    1.39
  -2 -12  11   28.94    1.54
  -2 -12  10   15.68    1.06
   2  12 -10   13.78    1.26
  -2 -12  10   15.66    1.26
   2 -12 -10   14.67    1.16
   2 -12 -10   13.59    1.07
   2 -12  -9    2.28    0.68
   2  12  -9    2.78    0.93
  -2 -12   9    4.06    0.86
  -2 -12   9    2.34    0.96
   2 -12  -9    1.66    0.77
   2 -12  -8    2.10    0.73
  -2  12   8    3.11    1.06
   2  12  -8    0.00    0.94
  -2 -12   8    0.66    0.71
  -2 -12   8   -0.36    0.93
   2 -12  -8    0.71    0.80
   2 -12  -7   16.41    1.27
   2  12  -7   15.67    1.41
  -2 -12   7   14.34    1.23
  -2  12   7   19.40    1.61
  -2 -12   7   17.36    1.49
   2 -12  -7   17.04    1.19
  -2 -12   7   14.99    1.19
   2 -12  -6   34.10    1.74
  -2 -12   6   32.66    1.69
  -2  12   6   32.27    1.93
  -2  12   6   37.03    1.73
  -2 -12   6   32.96    1.60
  -2 -12   6   35.24    1.90
  -2 -12   6   33.14    1.60
  -2 -12   5  108.63    2.96
  -2  12   5  109.21    3.37
  -2  12   5  112.57    2.96
  -2 -12   5  102.67    2.78
   2 -12  -5  108.02    2.91
  -2 -12   5  105.09    2.83
  -2 -12   4  245.47    4.56
  -2  12   4  239.73    5.05
  -2  12   4  245.56    4.54
  -2 -12   4  236.30    4.38
   2 -12  -4  244.79    4.51
  -2 -12   4  235.11    4.40
  -2 -12   3   39.24    1.87
  -2  12   3   39.42    2.15
  -2  12   3   39.31    2.01
  -2  12   3   34.52    1.81
  -2 -12   3   34.32    1.72
   2 -12  -3   36.93    1.78
  -2 -12   3   37.75    1.80
  -2  12   2   -0.03    1.09
  -2  12   2   -0.11    0.96
  -2 -12   2   -0.02    0.88
  -2  12   2    0.59    0.86
  -2 -12   2   -2.82    1.03
   2 -12  -2   -1.79    0.93
  -2 -12   2    0.45    0.82
  -2  12   1    2.24    1.13
  -2  12   1    1.22    0.96
  -2 -12   1    0.44    0.82
  -2 -12   1    0.45    1.05
   2 -12  -1    0.33    0.85
  -2 -12   1    2.29    0.92
  -2  12   1    2.90    0.89
  -2  12   0    0.46    1.07
  -2  12   0    0.51    0.92
  -2 -12   0   -0.95    0.94
  -2 -12   0   -1.24    1.02
   2 -12   0   -1.09    0.93
  -2 -12   0    0.38    0.84
  -2  12   0    0.25    0.83
  -2  12  -1    4.60    1.15
  -2  12  -1    3.32    1.08
  -2 -12  -1    2.12    0.92
  -2 -12  -1    3.44    1.10
   2 -12   1    3.82    0.94
   2 -12   1    2.08    0.80
  -2  12  -1    2.24    0.91
  -2 -12  -1    1.57    0.86
  -2  12  -2   99.71    2.94
  -2 -12  -2  102.32    2.96
  -2  12  -2  103.36    3.30
  -2  12  -2  101.15    3.13
  -2 -12  -2  107.25    3.11
   2 -12   2  101.55    2.90
   2 -12   2   99.65    2.68
  -2 -12  -2  100.77    2.85
  -2  12  -3   48.33    2.09
  -2 -12  -3   44.08    2.02
  -2  12  -3   47.75    2.18
  -2  12  -3   45.68    2.25
  -2 -12  -3   48.36    2.15
  -2 -12  -3   46.07    2.01
   2 -12   3   47.01    1.99
  -2 -12  -3   46.60    1.96
  -2  12  -4   56.16    2.25
  -2 -12  -4   60.34    2.29
  -2  12  -4   58.88    2.38
  -2  12  -4   59.37    2.49
  -2 -12  -4   62.18    2.37
  -2 -12  -4   57.99    2.17
  -2 -12  -4   60.32    2.16
   2 -12   4   58.14    2.20
   2 -12   5    8.37    1.10
  -2  12  -5    6.81    1.04
  -2 -12  -5    7.41    1.15
  -2  12  -5    6.43    1.11
  -2 -12  -5   10.20    1.25
  -2 -12  -5    6.79    1.22
  -2 -12  -5    6.78    1.06
  -2  12  -6   88.42    2.75
  -2 -12  -6   79.81    2.60
  -2  12  -6   82.54    2.76
  -2 -12  -6   88.71    2.61
   2 -12   6   85.80    2.58
  -2 -12  -6   87.51    2.74
  -2 -12  -6   90.72    2.52
  -2 -12  -7    3.86    0.92
  -2 -12  -7    4.17    0.99
  -2  12  -7    3.88    0.94
  -2 -12  -7    2.57    0.91
  -2 -12  -7    3.84    1.08
  -2 -12  -8   33.96    1.78
  -2 -12  -8   26.92    1.54
  -2 -12  -8   31.43    1.64
  -2 -12  -8   29.81    1.51
  -2 -12  -8   28.69    1.45
  -2 -12  -9   25.02    1.57
  -2 -12  -9   25.61    1.48
  -2 -12  -9   25.04    1.45
  -2 -12  -9   21.09    1.22
  -2  12  -9   25.94    1.71
  -2 -12  -9   26.86    1.40
  -2  12 -10    0.58    0.92
  -2 -12 -10   -0.52    0.79
  -2 -12 -10    1.91    0.77
  -2 -12 -10    0.54    0.76
  -2 -12 -10    0.03    0.61
  -2 -12 -10   -0.74    0.88
  -2  12 -11    8.93    1.12
  -2 -12 -11   10.28    1.06
  -2 -12 -11   10.78    0.98
  -2 -12 -11    9.92    0.99
  -2 -12 -11    7.42    0.79
  -2 -12 -11   10.38    1.14
  -2 -12 -12    0.94    0.62
  -2 -12 -12    0.73    0.75
  -2 -12 -12    0.86    0.67
  -2  12 -12    0.92    0.83
  -2 -12 -12    0.23    0.76
  -2 -12 -13    2.76    0.66
  -2 -12 -13    2.49    0.76
  -2 -12 -13    2.39    0.65
  -2  12 -13    1.77    0.81
  -2 -12 -13    2.01    0.79
  -2 -12 -14   16.62    1.13
  -2 -12 -14   17.79    0.96
  -2 -12 -14   16.26    0.92
  -2  12 -14   17.63    1.15
  -2 -12 -14   18.62    1.08
  -2 -12 -15   13.26    0.94
  -2 -12 -15   11.72    0.74
  -2 -12 -15   11.42    0.71
  -2  12 -15   12.00    0.95
  -2 -12 -15   13.91    0.93
  -2 -12 -16    1.65    0.58
  -2 -12 -16    1.57    0.41
  -2  12 -16    1.38    0.54
  -2 -12 -16    2.39    0.58
  -2 -12 -17    0.58    0.46
  -2 -12 -17    0.33    0.46
  -2 -13  16    3.49    0.42
  -2 -13  15   30.95    1.06
   2 -13 -14    0.61    0.39
  -2  13  14    0.96    0.52
   2  13 -14    0.32    0.44
   2 -13 -13    0.38    0.46
  -2  13  13    0.57    0.57
   2  13 -13    0.79    0.53
   2 -13 -12    2.33    0.57
   2  13 -12    2.34    0.65
  -2  13  12    0.79    0.51
  -2  13  12    1.84    0.64
  -2 -13  11   20.32    1.13
   2 -13 -11   20.18    1.05
   2  13 -11   21.48    1.20
  -2  13  11   22.31    1.27
  -2 -13  10   49.56    1.72
   2 -13 -10   48.11    1.62
   2  13 -10   50.27    1.77
  -2  13  10   47.56    1.64
  -2  13  10   54.58    1.93
  -2 -13   9   47.93    1.76
   2 -13  -9   49.45    1.69
   2  13  -9   47.38    1.79
  -2  13   9   47.95    1.93
  -2  13   9   45.24    1.65
  -2 -13   8   12.23    1.08
   2 -13  -8   12.08    1.01
  -2  13   8   12.06    1.21
  -2  13   8    9.89    1.01
   2  13  -8   11.16    1.08
  -2  13   7    8.73    1.16
  -2  13   7    8.71    1.00
   2 -13  -7    9.76    0.96
  -2 -13   7    7.79    0.81
  -2 -13   7    8.07    1.00
   2  13  -7    6.43    0.99
  -2  13   6    5.26    1.04
  -2  13   6    6.16    0.92
   2 -13  -6    4.90    0.85
  -2 -13   6    4.68    0.74
  -2 -13   6    6.75    1.04
   2  13  -6    5.80    1.01
  -2 -13   5    9.36    1.00
  -2  13   5    9.23    1.03
  -2  13   5   10.19    1.18
  -2 -13   5    8.45    1.00
  -2  13   5    7.27    0.80
  -2 -13   5    8.56    0.92
  -2 -13   5   10.62    1.18
   2 -13  -5   10.30    1.03
  -2 -13   4    2.93    0.80
  -2  13   4    4.37    0.89
  -2  13   4    5.27    1.09
   2 -13  -4    4.45    0.84
  -2 -13   4    2.50    0.76
  -2 -13   4    5.03    1.07
  -2 -13   4    4.48    0.88
  -2  13   4    3.50    0.78
  -2 -13   3    1.22    0.74
  -2  13   3    1.95    0.80
  -2  13   3    1.20    0.96
  -2  13   3    1.29    0.68
  -2 -13   3    1.63    0.80
   2 -13  -3   -0.13    0.72
  -2 -13   3    1.34    0.79
  -2 -13   2    0.23    0.73
  -2  13   2   -0.88    0.82
  -2  13   2   -0.78    1.03
  -2  13   2    0.11    0.71
  -2 -13   2    0.33    0.74
   2 -13  -2   -1.01    0.77
  -2 -13   2   -0.81    0.80
  -2 -13   1    8.14    1.02
  -2  13   1    8.44    1.23
  -2  13   1    8.49    1.05
  -2  13   1    8.29    0.98
  -2 -13   1    6.47    0.91
   2 -13  -1    8.76    1.00
  -2 -13   1    7.56    0.98
  -2 -13   0   27.28    1.52
  -2  13   0   26.92    1.74
  -2  13   0   25.90    1.52
  -2  13   0   24.59    1.46
  -2 -13   0   26.09    1.45
  -2 -13   0   24.94    1.42
   2 -13   0   26.35    1.47
  -2  13  -1   89.50    2.64
  -2  13  -1   92.14    2.93
  -2 -13  -1   94.66    2.61
  -2 -13  -1   91.83    2.54
   2 -13   1   86.25    2.48
  -2  13  -1   93.94    2.59
  -2  13  -2   94.35    2.66
  -2  13  -2   95.50    2.74
  -2 -13  -2  100.02    2.71
  -2 -13  -2  104.61    2.85
  -2 -13  -2   96.94    2.58
   2 -13   2   95.47    2.61
  -2  13  -3   32.94    1.63
  -2  13  -3   35.05    1.69
  -2 -13  -3   37.44    1.70
  -2 -13  -3   35.62    1.76
  -2 -13  -3   36.36    1.62
   2 -13   3   32.70    1.58
  -2  13  -4    2.59    0.82
  -2 -13  -4    0.31    0.74
  -2 -13  -4    2.10    0.97
  -2  13  -4    1.63    0.83
   2 -13   4    0.57    0.73
  -2 -13  -4    0.02    0.79
  -2 -13  -5   47.61    1.92
  -2 -13  -5   46.67    1.80
  -2 -13  -5   44.13    1.84
  -2 -13  -6   11.18    1.17
  -2 -13  -6   11.24    1.03
  -2 -13  -6    9.31    1.01
  -2 -13  -7    1.93    0.87
  -2 -13  -7    0.96    0.65
  -2 -13  -7    2.23    0.79
  -2 -13  -8    3.59    0.85
  -2 -13  -8    2.25    0.74
  -2  13  -8    3.88    0.98
  -2 -13  -8    3.50    0.79
  -2 -13  -9   45.76    1.72
  -2 -13  -9   42.67    1.61
  -2  13  -9   48.17    1.89
  -2 -13  -9   45.45    1.62
  -2 -13 -10    2.76    0.81
  -2 -13 -10    1.58    0.65
  -2  13 -10    2.70    0.77
  -2 -13 -10    2.45    0.73
  -2 -13 -11   84.81    1.99
  -2  13 -11   87.67    2.28
  -2 -13 -11   89.33    2.07
  -2 -13 -12    3.21    0.68
  -2 -13 -12    2.25    0.53
  -2  13 -12    3.68    0.72
  -2 -13 -12    4.10    0.67
  -2 -13 -13    0.09    0.52
  -2 -13 -13   -0.16    0.38
  -2  13 -13   -0.96    0.55
  -2 -13 -13    0.87    0.50
  -2 -13 -14    1.60    0.52
  -2 -13 -14   -0.40    0.33
  -2  13 -14    0.20    0.44
  -2 -13 -14    1.17    0.45
  -2 -13 -15    1.31    0.39
  -2 -14  12    0.53    0.32
   2  14 -11    1.04    0.44
  -2  14  11   -0.06    0.45
   2 -14 -10   11.22    0.69
  -2  14  10   10.89    0.80
   2  14 -10   11.14    0.75
  -2 -14   9    1.99    0.58
   2 -14  -9    2.79    0.52
  -2  14   9    2.51    0.61
   2  14  -9    1.93    0.56
  -2 -14   8    5.59    0.73
   2 -14  -8    4.35    0.63
  -2  14   8    5.23    0.73
   2  14  -8    6.39    0.76
  -2 -14   7    1.23    0.63
   2 -14  -7    0.48    0.50
  -2  14   7    1.76    0.66
   2  14  -7    2.71    0.70
  -2 -14   6    0.92    0.66
   2 -14  -6    1.55    0.60
   2  14  -6    1.23    0.63
  -2  14   6    1.18    0.65
  -2  14   6    1.08    0.54
  -2 -14   5   20.73    1.18
   2  14  -5   21.02    1.26
   2 -14  -5   20.57    1.09
  -2  14   5   18.93    1.24
  -2  14   5   19.09    1.00
  -2 -14   4   25.28    1.30
   2  14  -4   24.69    1.36
  -2  14   4   22.32    1.11
  -2  14   4   23.29    1.34
   2 -14  -4   22.57    1.17
  -2 -14   3   46.75    1.66
   2 -14  -3   43.40    1.52
  -2  14   3   43.71    1.76
  -2  14   3   41.49    1.52
  -2 -14   3   42.20    1.59
   2 -14  -2    0.65    0.60
  -2 -14   2    1.07    0.60
  -2  14   2    1.41    0.74
  -2  14   2   -0.53    0.58
  -2  14   2    1.11    0.57
  -2 -14   2    1.22    0.55
  -2 -14   2    1.84    0.75
  -2 -14   2    1.31    0.63
  -2  14   1    3.20    0.62
  -2 -14   1    1.92    0.63
   2 -14  -1    2.14    0.64
  -2  14   1    2.01    0.67
  -2 -14   1    2.83    0.66
  -2 -14   1    2.56    0.61
  -2 -14   0   -0.33    0.63
   2 -14   0   -1.66    0.69
  -2  14   0   -0.31    0.63
  -2 -14   0   -0.01    0.64
  -2 -14   0    0.28    0.59
  -2 -14  -1   -0.22    0.65
  -2 -14  -1   -0.75    0.63
   2 -14   1   -1.92    0.68
  -2 -14  -1   -0.13    0.56
  -2 -14  -2    6.16    0.82
  -2 -14  -2    6.48    0.80
   2 -14   2    5.43    0.79
  -2 -14  -2    5.40    0.74
  -2 -14  -3   51.29    1.55
  -2 -14  -3   56.17    1.72
  -2 -14  -3   55.27    1.79
  -2 -14  -4    1.61    0.56
  -2 -14  -4    1.43    0.64
  -2 -14  -4    0.90    0.62
  -2 -14  -5   24.37    1.11
  -2 -14  -5   27.46    1.28
  -2 -14  -5   27.76    1.22
  -2  14  -6    7.77    0.89
  -2 -14  -6    8.90    0.84
  -2 -14  -6    8.16    0.81
  -2  14  -7    1.18    0.59
  -2 -14  -7    0.60    0.61
  -2 -14  -7    0.70    0.57
  -2 -14  -7    0.95    0.53
  -2  14  -8    0.93    0.61
  -2 -14  -8    0.52    0.58
  -2 -14  -8    0.64    0.53
  -2 -14  -8    0.24    0.46
  -2  14  -9    1.07    0.53
  -2 -14  -9    2.73    0.63
  -2 -14  -9    1.32    0.50
  -2 -14  -9    1.45    0.47
  -2  14 -10   27.60    1.09
  -2 -14 -10   24.59    1.03
  -2 -14 -10   26.78    0.96
  -2 -14 -10   24.53    0.92
  -2 -14 -11    6.61    0.55
  -2 -14 -11    5.99    0.57
  -2  14 -11    5.18    0.56
  -2 -15   7    3.43    0.45
  -2 -15   6   33.60    1.03
  -2 -15   5   38.69    1.15
   2  15  -5   36.67    1.12
  -2 -15   4  102.56    1.93
   2  15  -4  100.24    1.95
   2  15  -3   19.71    0.92
  -2 -15   3   19.81    0.91
   2  15  -2   -0.18    0.50
  -2 -15   2   -0.88    0.52
   2  15  -1    9.27    0.76
  -2 -15   1    8.81    0.71
  -2 -15   0    4.30    0.61
   2  15   0    3.67    0.61
  -2 -15  -1   18.79    0.91
  -2 -15  -2    1.18    0.51
  -2 -15  -2    0.37    0.42
  -2 -15  -2    0.35    0.41
  -2 -15  -3   22.37    0.88
  -2  15  -3   23.12    1.02
  -2 -15  -3   21.47    0.92
  -2  15  -4   20.49    0.96
  -2 -15  -4   21.96    0.90
  -2 -15  -4   18.75    0.84
  -2 -15  -5    4.81    0.50
  -2  15  -5    7.74    0.65
  -2 -15  -6    9.70    0.57
  -2  15  -6   10.96    0.68
  -3   0  27   33.49    1.07
   3   0 -26    0.23    0.40
  -3   0  26   -0.42    0.52
  -3   0  26    0.13    0.42
   3   0 -25   11.12    0.83
  -3   0  25   11.98    0.98
  -3   0  25   11.85    0.88
  -3   0  24    0.71    0.51
  -3   0  24   -0.09    0.65
   3   0 -24    0.10    0.50
  -3   0  24    0.42    0.71
   3   0 -23   76.81    2.31
  -3   0  23   75.80    2.43
  -3   0  23   75.51    2.09
  -3   0  23   77.20    2.39
  -3   0  22   -0.23    0.60
   3   0 -22   -0.10    0.59
  -3   0  22    0.01    0.63
  -3   0  22   -0.58    0.78
  -3   0  21   76.96    2.61
  -3   0  21   74.21    2.36
  -3   0  21   70.00    2.22
   3   0 -21   71.55    2.42
  -3   0  20   -0.28    0.71
  -3   0  20   -0.23    0.86
  -3   0  20    0.32    0.75
  -3   0  20    0.03    0.63
  -3   0  19   86.91    2.73
  -3   0  19   87.26    2.66
  -3   0  19   84.91    2.89
  -3   0  19   88.03    2.65
  -3   0  18   -0.08    0.81
  -3   0  18   -0.96    0.76
  -3   0  18    0.34    0.84
  -3   0  18    0.42    0.82
  -3   0  17    0.56    0.80
  -3   0  17    1.70    0.76
  -3   0  16   -0.60    0.80
  -3   0  16   -0.59    0.80
  -3   0  16    0.22    0.86
  -3   0  15    0.00    0.70
  -3   0  15   -0.75    1.25
  -3   0  15    1.58    0.84
  -3   0  15   -0.02    0.91
  -3   0  14   -0.46    0.77
  -3   0  14    0.75    1.26
  -3   0  14    0.42    0.79
  -3   0  14    0.34    0.73
  -3   0  13  435.89   11.92
  -3   0  12   -1.39    1.41
  -3   0  11   92.11    5.04
  -3   0  10    1.20    1.12
  -3   0   9  415.43   10.26
  -3   0   8    1.01    1.16
  -3   0   8    0.38    0.92
  -3   0   7  257.70    7.40
  -3   0   7  239.98    7.19
  -3   0   6   -0.59    0.96
  -3   0   6    0.10    0.93
  -3   0   5  179.19    5.81
  -3   0   5  173.28    5.57
  -3   0   4   -0.09    0.89
  -3   0   4   -0.14    0.73
  -3   0   3  570.30   10.48
  -3   0   3  565.48    9.69
  -3   0   2   -0.55    0.75
  -3   0   2    0.50    0.63
  -3   0   1    7.39    1.35
   3   0  -1    5.09    1.03
   3   0   0   -0.95    0.80
  -3   0   0   -0.41    0.73
   3   0   0    0.87    0.92
  -3   0  -1    1.47    0.99
   3   0   1    0.21    0.60
   3   0   1    2.12    0.81
  -3   0  -2    0.94    1.14
   3   0   2    0.98    0.67
   3   0   2    0.31    0.74
   3   0   3   98.02    3.50
  -3   0  -3  101.19    4.43
   3   0   3  102.08    3.80
  -3   0  -4    0.05    1.14
   3   0   4   -0.76    0.65
   3   0   4    0.42    0.74
   3   0   5  145.63    4.56
  -3   0  -5  141.70    5.52
   3   0   5  136.11    4.36
  -3   0  -5  145.39    4.65
  -3   0  -6    1.42    1.18
   3   0   6   -0.74    0.87
  -3   0  -6    0.16    0.76
   3   0   6   -0.80    0.72
  -3   0  -7  333.67    9.04
  -3   0  -7  316.86    7.58
  -3   0  -8   -1.49    0.94
  -3   0  -9  186.02    6.15
  -3   0 -10    1.66    1.09
  -3   0 -11    4.94    1.22
  -3   0 -12    1.27    0.76
  -3   0 -12    0.21    0.81
  -3   0 -13  364.31    6.01
  -3   0 -13  360.26    5.67
  -3   0 -14    0.61    0.74
  -3   0 -14    0.87    0.84
  -3   0 -15   28.89    1.79
  -3   0 -16    0.18    0.94
  -3   0 -16   -1.08    0.91
  -3   0 -17   92.02    2.81
  -3   0 -18   -0.14    0.84
  -3   0 -19   17.73    1.25
  -3   0 -19   15.77    1.28
  -3   0 -20    0.28    0.59
  -3   0 -20    0.96    0.76
  -3   0 -21   10.89    0.96
  -3   0 -21   12.59    1.10
  -3   0 -22    1.55    0.61
  -3   0 -22    0.47    0.58
  -3   0 -23   21.25    1.21
  -3   0 -23   21.43    1.05
  -3   0 -24   -0.84    0.64
  -3   0 -25   13.65    0.68
  -3   0 -25   16.42    0.86
  -3   0 -26    0.36    0.33
  -3   1  27   21.43    0.84
  -3  -1  27   23.60    0.91
   3  -1 -27   21.45    0.79
   3   1 -27   23.33    0.84
   3   1 -26   -0.01    0.38
  -3   1  26    0.68    0.47
  -3  -1  26   -0.12    0.49
  -3   1  26    0.75    0.41
  -3  -1  26    1.12    0.45
   3  -1 -25    6.08    0.64
   3   1 -25    5.52    0.67
  -3  -1  25    5.33    0.73
  -3   1  25    5.54    0.71
  -3  -1  25    4.07    0.72
  -3   1  25    5.03    0.76
  -3   1  24   81.85    2.35
  -3  -1  24   77.29    2.31
   3  -1 -24   79.48    2.14
   3   1 -24   76.95    2.17
  -3  -1  24   79.23    1.91
  -3   1  24   76.00    1.83
  -3   1  24   78.78    2.24
  -3  -1  24   77.38    2.26
  -3  -1  23    2.44    0.61
  -3   1  23    1.75    0.57
  -3   1  23    1.42    0.73
  -3  -1  23    2.02    0.76
  -3   1  23    2.42    0.78
   3  -1 -23    1.27    0.59
   3   1 -23    2.47    0.68
  -3  -1  23    2.03    0.65
  -3   1  22    7.43    0.87
  -3  -1  22    6.23    0.84
  -3   1  22    6.01    1.04
  -3  -1  22    6.21    0.99
  -3   1  22    6.81    1.04
   3  -1 -22    5.78    0.83
   3   1 -22    6.19    0.86
  -3  -1  22    6.57    0.83
  -3   1  21    2.61    0.77
  -3  -1  21    3.47    0.82
  -3   1  21    2.55    0.93
  -3  -1  21    2.54    0.79
  -3   1  21    4.04    0.97
  -3  -1  21    3.36    0.82
  -3   1  21    3.25    0.73
   3  -1 -21    3.04    0.75
  -3  -1  21    2.87    0.67
  -3   1  20    0.96    0.80
  -3  -1  20    1.35    0.89
  -3   1  20    0.57    0.90
  -3   1  20    0.84    0.66
  -3  -1  20    0.40    0.74
   3  -1 -20    1.59    0.78
  -3  -1  20    0.91    0.64
  -3   1  20    0.60    0.81
  -3  -1  19   34.64    1.78
  -3   1  19   35.16    1.75
  -3   1  19   35.70    1.73
   3  -1 -19   34.28    1.75
  -3   1  19   34.16    1.90
  -3  -1  19   34.77    1.72
  -3   1  19   36.24    1.72
  -3   1  18   -0.10    0.79
  -3   1  18   -0.24    0.77
  -3  -1  18    0.41    0.85
  -3   1  18    0.83    0.68
  -3  -1  18   -0.44    0.67
  -3  -1  18   -0.09    0.96
  -3   1  18   -0.42    0.94
  -3  -1  17   26.01    1.68
  -3   1  17   27.43    1.68
  -3   1  17   25.35    1.56
  -3  -1  17   24.21    1.51
  -3   1  17   25.26    1.57
  -3  -1  17   25.57    1.59
  -3   1  17   25.14    1.68
  -3   1  16  249.21    4.85
  -3  -1  16  237.23    4.82
  -3   1  16  242.76    4.67
  -3  -1  16  244.34    4.57
  -3   1  16  245.14    4.99
  -3   1  16  235.92    4.66
  -3  -1  16  238.70    4.71
  -3   1  15    1.19    0.76
  -3  -1  15    2.12    0.81
  -3   1  15    0.57    0.76
  -3   1  15    1.73    0.83
  -3  -1  15    1.76    0.82
  -3  -1  15    1.09    0.87
  -3   1  15    2.77    0.90
  -3   1  15   -0.19    1.08
  -3  -1  15    4.14    1.64
  -3   1  14  101.48    2.87
  -3   1  14   98.14    2.86
  -3   1  14   96.17    2.90
  -3  -1  14   96.29    2.95
  -3   1  14  100.60    2.68
  -3   1  14   96.49    2.96
  -3  -1  14   99.47    2.75
  -3   1  14  102.27    5.91
  -3  -1  14  104.22    5.87
  -3   1  13   61.23    2.19
  -3   1  13   55.83    2.17
  -3  -1  13   56.28    2.22
  -3   1  13   59.27    4.43
  -3  -1  13   59.07    4.30
  -3   1  13   61.65    2.30
  -3   1  12   17.90    2.46
  -3  -1  12   13.86    2.25
  -3   1  11   11.17    1.86
  -3  -1  11   10.12    1.75
  -3   1  10  100.46    5.19
  -3  -1  10  102.23    5.10
  -3   1   9  100.00    4.95
  -3   1   9  104.33    5.14
  -3  -1   9   99.69    4.83
  -3   1   8  195.53    6.76
  -3   1   8  201.35    6.91
  -3  -1   8  197.18    6.58
  -3   1   7  110.52    4.96
  -3   1   7  108.69    4.84
  -3  -1   7  115.64    4.82
  -3   1   6   11.84    1.90
  -3   1   6   12.40    1.66
  -3  -1   6    9.76    1.46
  -3   1   5   74.54    3.93
  -3  -1   5   75.65    3.73
  -3   1   5   73.47    3.68
  -3  -1   5   72.86    3.49
  -3   1   4  187.24    6.10
  -3  -1   4  200.60    5.88
  -3   1   4  187.87    5.75
  -3  -1   4  200.56    5.53
   3  -1  -3   15.36    1.78
  -3   1   3   18.97    1.99
  -3  -1   3   18.67    1.86
  -3   1   3   17.89    1.78
  -3  -1   3   18.93    1.62
  -3  -1   2    4.25    1.07
   3  -1  -2    1.33    0.83
  -3   1   2    1.16    0.95
  -3  -1   2    2.15    0.92
  -3   1   2    2.29    0.86
  -3  -1   1    0.83    0.75
   3  -1  -1    0.44    0.77
  -3  -1   1    1.01    0.91
  -3   1   1   -0.48    0.60
  -3  -1   0   41.81    2.55
   3  -1   0   40.67    2.42
  -3  -1   0   42.15    2.47
   3  -1   0   41.28    2.70
   3   1   0   40.31    2.35
  -3  -1  -1    4.67    1.25
   3  -1   1    3.93    0.95
  -3  -1  -1    5.54    1.07
   3  -1   1    5.05    1.18
   3   1   1    4.46    0.88
   3  -1   2    0.58    0.68
  -3  -1  -2    1.32    0.98
  -3  -1  -2   -0.06    0.62
   3   1   2    0.10    0.71
   3  -1   2   -0.20    0.89
  -3   1  -3  365.27    8.92
   3   1   3  358.65    7.12
   3  -1   3  362.95    7.83
  -3  -1  -3  363.33    8.22
  -3   1  -4  123.98    5.27
   3   1   4  123.24    3.97
   3  -1   4  123.17    4.37
  -3  -1  -4  129.81    4.87
   3  -1   4  123.16    4.32
   3  -1   5  115.33    4.27
  -3  -1  -5  122.91    4.29
  -3   1  -5  110.75    4.29
  -3   1  -5  121.07    5.31
   3   1   5  119.91    3.92
   3  -1   5  119.93    4.33
  -3  -1  -5  121.19    4.87
  -3   1  -5  114.98    4.42
   3  -1   6   40.75    2.69
  -3  -1  -6   47.89    2.92
  -3   1  -6   39.92    2.58
  -3   1  -6   40.83    2.73
   3  -1   6   42.69    2.67
  -3   1  -6   42.40    3.31
  -3   1  -7  139.02    5.22
   3  -1   7  141.28    5.00
  -3  -1  -7  141.01    5.14
  -3   1  -7  145.17    6.09
  -3   1  -8  117.16    4.88
   3  -1   8  117.73    4.67
  -3  -1  -8  117.05    4.92
  -3   1  -8  117.21    5.58
  -3  -1  -9  213.49    6.97
  -3   1  -9  217.17    6.97
  -3  -1 -10   64.72    4.01
  -3   1 -10   61.97    3.85
  -3  -1 -11   61.09    3.99
  -3   1 -11   59.41    3.92
  -3  -1 -12   52.13    3.87
  -3  -1 -12   49.98    1.90
  -3   1 -12   50.68    1.98
  -3   1 -12   43.80    3.45
  -3  -1 -12   48.34    2.05
  -3   1 -12   46.28    2.04
  -3  -1 -13  338.72   10.21
  -3   1 -13  327.66    9.88
  -3  -1 -13  342.26    5.40
  -3   1 -13  349.59    5.61
  -3   1 -13  344.72    5.87
  -3  -1 -13  352.82    5.85
  -3   1 -14  201.51    7.86
  -3   1 -14  207.05    4.20
  -3  -1 -14  196.84    4.18
  -3  -1 -14  201.64    4.36
  -3   1 -14  203.77    4.39
  -3   1 -15   33.77    1.74
  -3  -1 -15   29.31    1.62
  -3   1 -15   33.04    1.88
  -3  -1 -16  154.11    3.69
  -3   1 -16  154.89    3.84
  -3  -1 -17    0.42    0.80
  -3   1 -17   -0.04    0.81
  -3  -1 -17   -0.56    0.64
  -3   1 -17    0.71    0.94
  -3   1 -18   -1.11    0.70
  -3  -1 -18    0.56    0.89
  -3   1 -18   -0.33    0.81
  -3  -1 -18   -0.41    0.68
  -3   1 -19    6.92    0.92
  -3   1 -19    5.80    0.92
  -3  -1 -19    6.51    0.99
  -3  -1 -19    7.22    0.93
  -3   1 -20    5.27    0.80
  -3  -1 -20    4.40    0.91
  -3   1 -20    3.45    0.84
  -3  -1 -20    3.16    0.81
  -3  -1 -21   31.90    1.51
  -3   1 -21   30.02    1.40
  -3   1 -21   28.71    1.38
  -3  -1 -21   31.46    1.53
  -3  -1 -21   28.92    1.56
  -3   1 -22    3.82    0.64
  -3  -1 -22    4.34    0.69
  -3  -1 -22    3.96    0.75
  -3   1 -22    3.76    0.71
  -3  -1 -22    2.92    0.74
  -3  -1 -23    2.19    0.67
  -3   1 -23    4.69    0.66
  -3   1 -24   65.04    1.81
  -3  -1 -24   62.34    1.62
  -3  -1 -25    0.40    0.32
  -3  -1 -25    0.24    0.47
  -3   1 -26    0.21    0.31
  -3  -2  27    3.11    0.44
   3   2 -27    1.88    0.34
  -3   2  26   29.91    1.11
   3  -2 -26   29.25    1.03
   3   2 -26   28.73    1.08
  -3  -2  26   30.71    1.11
  -3   2  26   28.62    1.12
  -3  -2  26   31.05    1.20
   3   2 -25    0.50    0.48
  -3   2  25   -0.39    0.49
  -3  -2  25    0.57    0.55
  -3  -2  25   -0.01    0.60
  -3   2  25    0.56    0.58
  -3  -2  24    2.39    0.69
  -3   2  24    2.60    0.67
  -3   2  24    2.53    0.74
   3  -2 -24    2.89    0.58
   3   2 -24    2.96    0.64
  -3   2  24    2.52    0.54
  -3  -2  24    2.45    0.57
  -3   2  23    2.96    1.24
  -3  -2  23    3.43    0.79
   3  -2 -23    2.72    0.63
   3   2 -23    2.99    0.70
  -3   2  23    2.29    0.82
  -3  -2  23    3.05    0.63
  -3   2  23    2.29    0.57
  -3  -2  23    2.30    0.63
  -3   2  23    2.66    0.60
  -3   2  22   46.18    1.99
  -3  -2  22   45.96    1.96
  -3   2  22   44.07    1.90
  -3  -2  22   45.07    1.73
  -3  -2  22   42.61    1.67
  -3   2  22   44.41    1.68
   3  -2 -22   45.94    1.79
  -3  -2  22   44.64    1.59
  -3   2  21    3.40    0.82
  -3  -2  21    3.27    0.82
  -3   2  21    3.01    0.90
  -3   2  21    2.07    0.87
  -3  -2  21    2.64    0.79
   3  -2 -21    3.49    0.73
  -3  -2  21    2.90    0.74
  -3   2  20   57.69    2.39
  -3   2  20   58.21    2.37
  -3   2  20   57.55    2.01
  -3  -2  20   57.04    2.22
  -3   2  20   57.19    2.11
   3  -2 -20   58.21    2.15
  -3  -2  20   59.96    2.11
  -3   2  19   52.29    2.34
  -3   2  19   54.67    2.34
  -3  -2  19   52.90    2.10
  -3   2  19   50.20    1.96
  -3   2  19   51.25    2.09
  -3  -2  19   49.16    2.12
   3  -2 -19   53.70    2.09
  -3  -2  19   47.61    1.95
  -3   2  18   35.37    1.98
  -3  -2  18   36.94    1.86
  -3   2  18   34.10    1.90
  -3  -2  18   35.60    1.88
  -3   2  18   34.74    1.71
  -3   2  18   37.57    1.88
   3  -2 -18   37.82    1.82
  -3  -2  18   35.47    1.77
  -3   2  17    4.05    0.89
  -3  -2  17    4.77    1.02
  -3   2  17    3.04    0.94
  -3   2  17    3.75    0.94
  -3  -2  17    5.78    1.13
  -3   2  17    5.85    1.01
   3  -2 -17    4.26    0.83
  -3  -2  17    4.81    0.93
  -3  -2  16  153.67    3.83
  -3   2  16  150.69    3.92
  -3  -2  16  155.41    3.63
  -3   2  16  149.35    3.85
  -3   2  16  155.73    3.74
  -3   2  16  154.86    3.62
   3  -2 -16  155.90    3.58
  -3   2  16  154.49    3.68
  -3   2  15    0.99    0.73
  -3   2  15    0.04    0.76
  -3  -2  15   -2.81    1.67
  -3   2  15    2.17    1.45
  -3   2  15   -0.75    1.00
  -3   2  15   -0.97    0.81
  -3  -2  15    0.98    0.91
   3  -2 -15    1.95    1.63
  -3   2  15   -0.09    0.80
  -3  -2  15    0.14    0.81
  -3   2  14  104.39    2.95
  -3   2  14   98.71    2.93
  -3   2  14   99.71    2.85
  -3   2  14   95.77    5.77
  -3  -2  14   99.17    5.65
  -3   2  14  103.81    3.11
  -3  -2  14  104.04    2.91
  -3   2  14  102.30    3.07
   3  -2 -14  109.89    5.90
  -3  -2  14   99.06    3.05
  -3   2  13   63.08    4.60
  -3  -2  13   67.93    4.63
  -3   2  13   68.18    2.46
  -3   2  13   65.60    2.35
  -3   2  13   67.62    2.30
  -3   2  13   65.61    2.30
  -3  -2  13   65.49    2.43
  -3   2  13   65.55    2.41
  -3  -2  13   68.46    2.29
  -3  -2  12   18.28    2.45
  -3   2  12   16.01    2.45
  -3   2  11   11.81    2.02
  -3   2  11    9.11    1.75
  -3  -2  11   12.91    2.10
  -3   2  10   80.44    4.64
  -3   2  10   80.88    4.81
  -3  -2  10   80.11    4.51
  -3   2   9    1.47    1.30
  -3   2   9    1.25    0.96
  -3  -2   9    2.81    1.07
   3  -2  -8   79.70    4.30
  -3   2   8   83.42    4.56
  -3   2   8   89.60    4.70
  -3  -2   8   84.83    4.28
   3  -2  -7   26.64    2.52
  -3   2   7   29.24    2.76
  -3   2   7   33.65    2.87
  -3  -2   7   33.29    2.63
   3  -2  -6  575.23   11.54
  -3   2   6  567.67   11.75
  -3   2   6  563.74   11.56
  -3  -2   6  565.87   10.77
   3  -2  -5   18.78    2.07
  -3   2   5   15.27    1.92
  -3  -2   5   14.83    1.68
  -3   2   5   15.04    1.92
   3  -2  -4  360.15    8.49
  -3   2   4  359.13    8.81
   3  -2  -4  352.86    7.49
  -3   2   4  349.10    8.35
  -3  -2   4  357.38    7.51
   3  -2  -3   -0.29    0.82
  -3   2   3   -0.12    0.70
   3  -2  -2  174.29    5.46
  -3   2   2  177.45    5.44
   3  -2  -1   52.29    2.89
   3  -2  -1   53.66    3.11
  -3   2   1   51.72    2.83
   3  -2   0  158.70    4.90
  -3  -2   0  153.55    4.37
   3  -2   0  150.44    5.14
   3   2   0  147.05    4.35
  -3   2   0  157.92    4.76
  -3  -2  -1   -0.42    0.72
   3  -2   1   -0.14    0.74
   3  -2   1    0.28    0.93
   3   2   1   -0.68    0.66
   3   2   2  302.04    6.18
   3  -2   2  304.88    7.36
  -3   2  -3    4.78    1.17
   3  -2   3    5.67    1.29
  -3   2  -4  220.29    6.55
  -3   2  -4  233.72    7.50
   3  -2   4  238.57    6.39
   3  -2   5    7.77    1.48
  -3   2  -5    7.03    1.83
  -3   2  -5    7.51    1.40
  -3  -2  -5    7.77    1.17
   3  -2   5    7.40    1.38
   3  -2   6  374.69    8.61
  -3  -2  -6  368.03    8.24
  -3   2  -6  386.33   10.21
   3  -2   6  369.65    8.29
  -3   2  -6  372.69    8.71
  -3   2  -6  363.88    8.94
   3  -2   7   16.43    1.99
  -3   2  -7   17.32    2.32
  -3   2  -7   15.19    1.82
  -3  -2  -7   13.73    1.71
  -3   2  -7   14.01    1.90
   3  -2   8   30.13    2.62
  -3  -2  -8   26.94    2.40
  -3   2  -8   28.99    3.12
  -3   2  -8   29.59    2.53
  -3   2  -8   31.17    2.74
   3  -2   9   -1.38    1.14
  -3   2  -9   -0.46    1.19
  -3  -2  -9    1.41    0.88
  -3   2  -9    1.25    1.08
  -3   2 -10   62.30    4.49
   3  -2  10   54.88    3.63
  -3  -2 -10   48.52    3.54
  -3   2 -10   57.42    3.89
  -3  -2 -11   -0.69    1.15
  -3   2 -11    0.97    1.23
  -3  -2 -12    0.29    0.75
  -3   2 -12    0.58    0.80
  -3  -2 -12   -0.30    0.74
  -3   2 -12    0.36    0.73
  -3  -2 -12    1.06    0.96
  -3   2 -12    0.38    1.12
  -3   2 -13   10.25    1.26
  -3   2 -13    8.34    1.77
  -3  -2 -13    8.75    2.03
  -3   2 -13    9.20    1.09
  -3  -2 -13    7.57    0.98
  -3  -2 -14   47.82    4.03
  -3   2 -14   45.38    3.89
  -3   2 -14   47.78    2.18
  -3   2 -14   49.28    2.06
  -3  -2 -14   47.55    2.03
  -3  -2 -15   11.75    1.21
  -3   2 -15   10.61    1.23
  -3   2 -15   11.30    1.21
  -3  -2 -15   10.15    1.13
  -3  -2 -16  170.09    4.03
  -3   2 -16  167.48    3.97
  -3  -2 -16  169.47    3.86
  -3   2 -17    6.37    0.96
  -3  -2 -17    7.79    1.10
  -3  -2 -17    8.69    1.14
  -3   2 -17    8.16    1.16
  -3   2 -17    6.64    0.98
  -3   2 -18   52.41    2.21
  -3   2 -18   46.87    2.03
  -3  -2 -18   51.17    2.08
  -3   2 -18   48.24    1.97
  -3  -2 -18   46.85    2.09
  -3  -2 -19  136.38    3.26
  -3   2 -19  133.60    3.17
  -3  -2 -19  132.79    3.41
  -3   2 -19  135.73    3.33
  -3  -2 -19  137.29    3.44
  -3   2 -20   11.93    1.03
  -3   2 -20   13.21    1.07
  -3  -2 -20   14.75    1.23
  -3  -2 -20   13.72    1.22
  -3  -2 -20   12.65    1.13
  -3   2 -21   10.24    0.93
  -3  -2 -21    8.31    0.99
  -3   2 -21    9.91    0.90
  -3  -2 -21   10.66    1.02
  -3  -2 -21    8.74    0.95
  -3  -2 -22   40.60    1.66
  -3   2 -22   38.13    1.47
  -3   2 -22   43.50    1.45
  -3   2 -23    5.91    0.65
  -3  -2 -23    5.60    0.64
  -3   2 -23    6.21    0.62
  -3  -2 -23    7.31    0.81
  -3  -2 -24    0.48    0.39
  -3  -2 -24    0.92    0.54
  -3  -2 -25   11.36    0.70
  -3   2 -25    9.27    0.67
  -3   3  26   24.61    0.95
  -3  -3  26   24.26    1.02
   3  -3 -26   22.94    0.83
   3   3 -26   23.69    0.95
  -3  -3  26   27.05    1.01
  -3   3  26   26.21    1.01
  -3  -3  25    7.39    0.77
  -3   3  25    7.73    0.77
  -3   3  25    7.58    0.77
   3  -3 -25    7.81    0.64
   3   3 -25    8.11    0.71
  -3  -3  25    7.37    0.72
  -3  -3  24    6.69    0.82
  -3   3  24    8.05    0.88
   3  -3 -24    6.85    0.70
   3   3 -24    6.60    0.76
  -3  -3  24    6.62    0.65
  -3   3  24    5.91    0.62
  -3  -3  24    6.15    0.65
  -3   3  23   33.49    1.58
  -3  -3  23   33.80    1.38
  -3  -3  23   35.13    1.43
  -3   3  23   34.47    1.36
  -3   3  23   32.31    1.52
  -3  -3  23   33.91    1.58
  -3   3  22    8.49    1.03
   3  -3 -22    9.25    0.85
  -3   3  22    9.66    1.09
  -3  -3  22    8.76    0.78
  -3   3  22    9.15    0.90
  -3  -3  22    9.35    0.93
  -3   3  22    8.05    0.79
  -3   3  21   46.16    2.07
  -3   3  21   48.76    2.04
  -3  -3  21   47.33    1.92
  -3   3  21   48.78    1.83
   3  -3 -21   50.34    1.85
  -3  -3  21   47.86    1.74
  -3   3  20   35.53    1.92
  -3  -3  20   36.32    1.76
  -3   3  20   37.54    1.90
  -3  -3  20   35.74    1.76
  -3   3  20   36.69    1.71
   3  -3 -20   35.32    1.63
  -3  -3  20   35.06    1.60
  -3   3  19   73.23    2.70
  -3   3  19   70.98    2.62
  -3  -3  19   75.36    2.50
  -3   3  19   73.49    2.43
  -3  -3  19   70.45    2.52
  -3   3  19   72.08    2.28
   3  -3 -19   74.80    2.37
  -3  -3  19   68.52    2.32
  -3   3  18    1.54    0.75
  -3  -3  18    1.85    0.91
  -3   3  18    2.69    1.09
  -3   3  18    2.40    0.95
  -3  -3  18    2.96    0.98
  -3   3  18    3.45    0.88
   3  -3 -18    2.52    0.67
  -3  -3  18    1.92    0.72
  -3   3  17  153.09    3.96
  -3  -3  17  149.35    3.80
  -3  -3  17  155.95    3.65
  -3   3  17  152.52    3.93
   3  -3 -17  157.71    3.55
  -3   3  17  150.37    3.53
  -3   3  17  154.58    3.71
  -3   3  16   18.57    1.47
  -3  -3  16   18.07    1.45
  -3  -3  16   19.13    1.49
  -3   3  16   15.95    1.42
  -3   3  16   19.97    1.36
  -3   3  16   19.85    1.44
  -3   3  15    4.25    0.94
  -3  -3  15    3.64    1.03
  -3   3  15    2.99    0.96
  -3  -3  15    2.82    0.86
  -3   3  15    1.51    0.77
  -3   3  15    2.58    0.83
  -3   3  14   11.61    1.11
  -3   3  14   11.38    2.28
  -3   3  14   11.22    1.29
  -3   3  14   12.30    1.25
  -3  -3  14   12.62    1.25
   3  -3 -14   11.77    1.98
  -3   3  14   11.12    1.19
  -3  -3  14   11.02    1.21
  -3   3  13  160.66    3.68
  -3   3  13  159.54    3.61
  -3   3  13  157.66    3.71
  -3   3  13  158.50    7.46
  -3   3  13  157.89    3.87
  -3   3  13  161.07    3.88
  -3  -3  13  155.67    3.59
   3  -3 -13  169.56    7.19
  -3  -3  13  153.72    3.81
  -3   3  12   16.26    1.22
  -3  -3  12   16.82    2.40
  -3   3  12   14.53    2.43
  -3   3  12   17.61    1.29
  -3   3  12   15.81    1.27
  -3  -3  12   16.29    1.32
  -3   3  12   15.87    1.32
  -3  -3  12   15.36    1.29
   3  -3 -12   16.85    2.46
   3  -3 -11    3.52    1.43
  -3   3  11    5.78    1.81
  -3  -3  11    3.63    1.44
  -3   3  11    2.00    1.30
   3  -3 -10  381.76   10.31
  -3   3  10  382.18   10.49
  -3   3  10  383.62   10.82
  -3  -3  10  397.12   10.31
   3  -3  -9   74.66    4.36
  -3   3   9   79.80    4.65
  -3   3   9   71.86    4.50
  -3  -3   9   77.36    4.26
   3  -3  -8  147.48    6.01
  -3   3   8  138.19    5.98
   3  -3  -8  145.41    5.71
  -3   3   8  141.94    6.14
  -3  -3   8  148.04    5.69
   3  -3  -7   78.29    4.28
  -3   3   7   79.75    4.46
   3  -3  -7   76.41    3.97
  -3   3   7   78.43    4.45
  -3  -3   7   81.92    4.06
   3  -3  -6   15.06    2.01
  -3   3   6   16.49    2.11
   3  -3  -6   15.78    1.78
  -3   3   6   16.17    2.09
   3  -3  -5   15.47    1.92
  -3   3   5   18.07    2.25
   3  -3  -5   17.18    1.76
  -3   3   5   13.75    1.92
   3  -3  -4   14.46    1.87
   3  -3  -4   13.27    1.50
  -3   3   4   14.41    1.84
   3  -3  -3    0.55    0.84
  -3   3   3   -0.78    0.90
   3  -3  -2   65.26    3.46
   3  -3  -2   64.06    3.55
  -3   3   2   60.82    3.47
   3  -3  -1   15.05    1.72
  -3   3   1   13.84    1.69
   3  -3  -1   13.24    1.76
   3  -3   0   44.54    2.74
   3  -3   0   45.23    3.01
  -3   3   0   46.60    2.87
   3  -3   1   45.31    2.96
  -3   3  -1   44.50    3.10
  -3   3  -1   45.40    2.74
   3  -3   2   78.72    3.81
  -3   3  -2   71.02    3.87
   3  -3   3  159.70    5.45
  -3   3  -3  152.51    5.76
  -3   3  -4    0.91    1.10
   3  -3   4    0.42    0.97
  -3   3  -5   96.43    5.13
   3  -3   5   98.01    4.27
  -3   3  -5   95.35    4.57
  -3  -3  -6   24.55    2.19
   3  -3   6   26.63    2.49
  -3   3  -6   29.62    3.06
   3  -3   6   25.64    2.31
  -3   3  -6   28.08    2.57
  -3   3  -6   24.43    2.46
  -3  -3  -7   53.07    3.35
   3  -3   7   55.97    3.56
  -3   3  -7   61.54    4.28
  -3   3  -7   52.68    3.51
  -3   3  -7   56.95    3.70
   3  -3   8  243.83    7.53
  -3  -3  -8  231.17    7.15
  -3   3  -8  248.78    8.66
  -3   3  -8  235.78    7.51
  -3   3  -8  232.93    7.79
   3  -3   9   35.44    3.02
  -3  -3  -9   29.05    2.57
  -3   3  -9   30.89    3.22
  -3   3  -9   33.07    2.92
  -3   3  -9   30.79    2.95
   3  -3  10  202.61    7.11
  -3  -3 -10  192.17    7.04
  -3   3 -10  189.69    7.41
  -3   3 -10  206.06    8.16
  -3   3 -10  199.92    7.16
  -3   3 -11   30.57    1.75
  -3   3 -11   31.88    3.16
   3  -3  11   29.13    2.89
  -3  -3 -11   30.90    2.99
  -3   3 -11   32.08    1.64
  -3  -3 -11   31.39    1.57
  -3   3 -12   36.34    1.92
  -3   3 -12   36.07    3.55
  -3  -3 -12   32.40    3.16
  -3  -3 -12   33.94    1.67
  -3   3 -12   39.53    1.83
  -3  -3 -13    9.15    1.75
  -3   3 -13   10.55    1.17
  -3  -3 -13    9.65    1.06
  -3  -3 -13    8.91    1.08
  -3   3 -13   10.07    1.27
  -3   3 -14    3.29    0.89
  -3  -3 -14    2.16    0.80
  -3   3 -14    2.63    0.91
  -3  -3 -14    1.17    0.88
  -3  -3 -14    3.53    0.90
  -3   3 -14    4.49    1.03
  -3  -3 -15    0.23    0.79
  -3  -3 -15   -0.63    1.07
  -3   3 -15    0.44    0.87
  -3  -3 -15    1.38    0.74
  -3   3 -15    0.01    0.95
  -3  -3 -16   -0.85    0.99
  -3  -3 -16    0.63    0.81
  -3  -3 -16    1.15    0.75
  -3   3 -16    1.11    0.93
  -3  -3 -17   -0.42    1.03
  -3  -3 -17    0.64    0.77
  -3  -3 -17    1.01    0.71
  -3   3 -17    1.58    0.93
  -3   3 -18    1.52    0.72
  -3   3 -18    0.50    0.74
  -3  -3 -18   -0.46    0.96
  -3  -3 -18    2.20    0.95
  -3  -3 -18    0.26    0.71
  -3   3 -18    2.40    0.92
  -3   3 -19    6.64    0.92
  -3  -3 -19    5.87    1.04
  -3   3 -19    6.29    0.90
  -3  -3 -19    6.99    1.08
  -3  -3 -19    4.35    0.83
  -3   3 -19    6.60    1.01
  -3  -3 -20   21.09    1.40
  -3   3 -20   21.65    1.35
  -3  -3 -20   24.76    1.47
  -3   3 -20   21.69    1.23
  -3   3 -21    2.52    0.63
  -3  -3 -21    2.36    0.76
  -3   3 -21    1.73    0.55
  -3  -3 -21    1.72    0.59
  -3   3 -22    0.42    0.52
  -3  -3 -22    1.15    0.72
  -3   3 -22    2.02    0.51
  -3  -3 -22    1.53    0.57
  -3  -3 -23   38.32    1.44
  -3   3 -23   37.67    1.33
  -3  -3 -23   36.86    1.32
  -3  -3 -24   20.84    0.98
  -3  -3 -24   17.73    0.83
  -3  -3 -25    1.00    0.39
  -3   3 -25    2.00    0.44
  -3  -4  26   -0.16    0.38
  -3   4  26   -0.21    0.43
  -3  -4  26    0.58    0.37
   3   4 -26   -0.05    0.31
  -3   4  25    2.46    0.63
   3  -4 -25    1.36    0.38
   3   4 -25    1.12    0.46
  -3  -4  25    1.05    0.47
  -3  -4  24    3.97    0.66
   3  -4 -24    4.05    0.53
   3   4 -24    4.59    0.64
  -3   4  24    4.41    0.76
  -3   4  24    4.62    0.81
  -3  -4  24    3.43    0.49
  -3  -4  24    4.10    0.56
  -3   4  24    4.27    0.54
  -3   4  23   84.21    2.30
  -3   4  23   84.28    2.38
  -3  -4  23   83.96    2.07
  -3  -4  23   89.32    2.15
  -3   4  23   82.40    2.03
   3  -4 -23   86.02    2.07
  -3   4  22   40.91    1.78
  -3  -4  22   39.44    1.38
  -3  -4  22   37.41    1.54
  -3   4  22   37.56    1.42
  -3   4  22   35.50    1.48
   3  -4 -22   37.02    1.46
  -3   4  21   23.64    1.48
  -3  -4  21   22.19    1.20
  -3   4  21   21.29    1.20
  -3  -4  21   24.12    1.40
  -3   4  21   22.75    1.45
  -3   4  21   22.99    1.34
   3  -4 -20  169.91    3.46
  -3   4  20  168.84    3.86
  -3  -4  20  161.31    3.42
  -3  -4  20  168.75    3.71
  -3   4  20  165.54    3.48
  -3   4  20  163.68    3.59
  -3   4  20  169.22    3.88
  -3  -4  20  165.15    3.57
   3  -4 -19    0.53    0.58
  -3   4  19    1.15    0.81
  -3   4  19    1.13    0.84
  -3  -4  19    1.52    0.92
  -3  -4  19    1.21    0.80
  -3   4  19    1.65    0.80
  -3  -4  19    1.08    0.63
  -3  -4  18    0.78    0.95
  -3   4  18    0.16    0.80
  -3   4  18   -0.70    0.86
  -3  -4  18    0.70    0.87
  -3   4  18   -0.45    0.73
  -3  -4  17    1.38    0.98
  -3   4  17    0.85    0.88
  -3   4  17    1.04    0.94
  -3  -4  17    1.55    0.94
  -3   4  17    0.73    0.80
  -3   4  16    9.34    1.18
  -3  -4  16   11.20    1.32
  -3   4  16   10.74    1.17
  -3  -4  16   10.45    1.24
  -3   4  16    9.62    1.24
  -3   4  15  134.74    3.65
  -3  -4  15  134.98    3.41
  -3   4  15  131.87    3.63
  -3  -4  15  130.79    3.58
  -3   4  15  134.99    3.36
  -3   4  15  130.56    3.43
   3  -4 -14  191.19    8.13
   3  -4 -14  192.35    7.81
  -3   4  14  189.12    8.49
  -3   4  14  181.64    4.26
  -3  -4  14  186.04    4.04
  -3   4  14  184.12    4.29
  -3  -4  14  184.85    4.27
  -3   4  14  183.53    3.97
  -3   4  14  185.96    4.13
   3  -4 -13  218.22    8.48
   3  -4 -13  227.63    8.36
  -3   4  13  211.20    8.77
  -3  -4  13  208.03    4.31
  -3   4  13  211.87    4.57
  -3   4  13  207.02    4.53
  -3  -4  13  209.00    4.52
  -3   4  13  207.53    4.35
  -3   4  13  213.73    4.28
   3  -4 -12   11.71    2.09
  -3   4  12    8.01    1.79
   3  -4 -12    9.59    1.86
  -3   4  12    8.43    1.95
  -3   4  12    8.91    1.09
  -3  -4  12   10.42    1.15
  -3   4  12    9.00    1.08
  -3   4  12    8.75    1.12
  -3  -4  12    8.10    1.06
  -3   4  12   11.18    1.20
  -3   4  11   74.02    4.74
   3  -4 -11   69.10    4.51
   3  -4 -11   67.41    4.47
  -3   4  11   67.54    4.78
  -3  -4  11   71.12    2.43
  -3   4  11   68.53    2.46
  -3   4  11   70.70    2.51
  -3   4  11   68.89    2.39
  -3   4  11   70.47    2.37
  -3  -4  11   68.90    2.47
   3  -4 -10  111.90    5.54
  -3   4  10  106.91    5.62
   3  -4 -10  101.51    5.35
  -3   4  10  105.18    5.77
   3  -4  -9   21.43    2.55
   3  -4  -9   21.95    2.50
  -3   4   9   23.80    2.60
  -3   4   9   28.50    3.03
   3  -4  -8    9.85    1.83
   3  -4  -8   10.61    1.65
  -3   4   8   10.08    1.89
  -3   4   8    9.57    1.92
   3  -4  -7  183.41    6.73
  -3   4   7  180.64    7.05
  -3   4   7  176.78    6.87
   3  -4  -7  188.25    6.51
   3  -4  -6   -0.29    0.99
  -3   4   6   -0.59    1.14
   3  -4  -6    0.19    0.85
  -3   4   6   -0.68    0.98
   3  -4  -5  151.51    5.85
  -3   4   5  150.32    6.17
   3  -4  -5  160.32    5.60
   3  -4  -4    5.87    1.38
   3  -4  -4    6.43    1.38
  -3   4   4    4.93    1.41
   3  -4  -3  172.43    5.98
   3  -4  -3  168.46    5.97
  -3   4   3  165.80    6.19
   3  -4  -2  136.43    5.22
   3  -4  -2  133.21    5.27
  -3   4   2  135.27    5.44
   3  -4  -1   49.45    3.11
   3  -4  -1   48.01    3.17
  -3   4   1   43.03    3.11
   3  -4   0   36.28    2.81
  -3   4   0   33.29    2.65
  -3   4  -1   10.62    1.82
   3  -4   1   15.97    1.99
  -3   4  -1   16.38    1.90
   3  -4   2   44.48    3.01
  -3   4  -2   45.10    3.33
  -3   4  -2   44.33    2.92
  -3   4  -3   -0.11    0.97
   3  -4   3   -0.21    1.05
  -3   4  -4   12.52    1.93
   3  -4   4   13.45    1.76
   3  -4   5    9.58    1.40
  -3   4  -5   11.43    1.89
   3  -4   5   10.33    1.62
  -3   4  -6   28.49    2.81
   3  -4   6   28.73    2.69
  -3   4  -6   30.54    3.17
   3  -4   6   32.13    2.66
  -3   4  -7  112.85    5.45
  -3   4  -7  108.55    5.86
   3  -4   7  119.02    5.37
  -3  -4  -7  113.87    4.93
  -3   4  -7  111.53    5.49
  -3   4  -8   19.37    2.49
  -3  -4  -8   14.14    1.86
  -3   4  -8   15.12    2.45
   3  -4   8   15.80    2.22
  -3   4  -8   17.94    2.41
  -3   4  -9    4.42    1.54
  -3  -4  -9    6.40    1.66
  -3   4  -9    6.89    1.73
  -3   4  -9    7.52    2.05
   3  -4   9    6.40    1.55
  -3  -4 -10  122.44    5.72
   3  -4  10  132.51    6.08
  -3   4 -10  124.66    3.20
  -3  -4 -10  121.17    2.98
  -3  -4 -10  117.35    3.14
  -3   4 -10  116.23    5.82
  -3   4 -10  119.06    6.07
  -3   4 -10  135.31    6.83
  -3   4 -10  119.13    3.29
   3  -4  11   10.88    1.98
  -3   4 -11    9.84    1.90
  -3  -4 -11    8.74    1.82
  -3  -4 -11    9.02    0.98
  -3  -4 -11    7.75    1.01
  -3   4 -11    8.88    1.10
  -3   4 -11    6.27    1.72
  -3   4 -11    7.62    2.02
  -3   4 -11    7.89    1.11
  -3  -4 -12   31.88    1.72
  -3   4 -12   36.73    1.83
  -3  -4 -12   34.87    1.70
  -3  -4 -12   29.76    3.10
  -3   4 -12   34.29    1.81
  -3   4 -12   35.77    3.52
  -3   4 -12   34.27    1.87
  -3   4 -13  301.97    5.29
  -3  -4 -13  306.61    5.21
  -3  -4 -13  299.67    5.46
  -3   4 -13  304.21    5.45
  -3  -4 -13  296.52    9.86
  -3   4 -13  296.83    5.51
  -3  -4 -14  197.60    4.37
  -3   4 -14  202.20    4.20
  -3  -4 -14  202.41    4.12
  -3   4 -14  188.58    4.30
  -3   4 -14  197.55    4.34
  -3   4 -15   21.93    1.60
  -3   4 -15   20.59    1.55
  -3  -4 -15   20.53    1.52
  -3   4 -15   21.47    1.53
  -3  -4 -15   22.59    1.50
  -3   4 -16    4.96    0.99
  -3  -4 -16    5.69    1.00
  -3   4 -17  171.78    3.88
  -3  -4 -17  175.00    3.78
  -3  -4 -17  166.36    3.74
  -3  -4 -17  166.07    3.94
  -3   4 -18   20.53    1.42
  -3  -4 -18   18.67    1.47
  -3  -4 -18   20.19    1.43
  -3   4 -18   17.55    1.23
  -3  -4 -18   19.01    1.31
  -3   4 -19    4.20    0.89
  -3  -4 -19    3.74    0.90
  -3  -4 -19    4.01    0.89
  -3   4 -19    4.44    0.76
  -3  -4 -19    4.00    0.81
  -3   4 -19    4.60    0.97
  -3   4 -20  137.78    2.76
  -3  -4 -20  140.88    3.26
  -3  -4 -20  136.80    3.07
  -3   4 -20  137.19    3.21
  -3  -4 -21   59.74    2.01
  -3  -4 -21   57.47    1.86
  -3   4 -21   58.26    1.93
  -3  -4 -22   19.04    1.13
  -3  -4 -22   16.07    0.95
  -3   4 -22   16.09    1.01
  -3  -4 -23   62.60    1.73
  -3  -4 -23   57.29    1.54
  -3   4 -23   61.82    1.65
  -3  -4 -24    0.62    0.45
  -3  -4 -24    1.09    0.37
  -3   4 -24    0.46    0.35
  -3   4 -25   19.97    0.78
  -3  -5  25   11.90    0.70
  -3   5  25   11.86    0.81
   3   5 -25   11.95    0.71
  -3  -5  25   11.32    0.72
  -3   5  24   87.10    2.12
  -3  -5  24   84.82    1.75
  -3  -5  24   84.64    1.76
   3   5 -24   84.34    2.02
  -3  -5  24   86.00    2.05
  -3   5  23    2.19    0.65
  -3  -5  23    0.52    0.52
  -3   5  23    1.44    0.53
  -3   5  23    0.44    0.69
  -3   5  22    1.78    0.71
  -3   5  22    1.52    0.78
  -3  -5  22    2.50    0.67
  -3   5  22    1.96    0.60
  -3   5  21   32.85    1.63
  -3   5  21   32.05    1.70
  -3  -5  21   33.72    1.36
  -3   5  21   30.85    1.32
  -3  -5  21   35.13    1.60
  -3  -5  21   33.52    1.54
  -3   5  21   31.14    1.47
  -3  -5  20    7.11    1.02
  -3   5  20    9.09    1.11
  -3  -5  20    5.95    0.78
  -3   5  20    6.92    1.13
  -3  -5  20    7.55    0.97
  -3   5  20    7.55    0.87
  -3   5  20    7.28    0.95
  -3  -5  19   40.15    1.83
  -3   5  19   36.02    1.86
  -3   5  19   37.70    1.97
  -3   5  19   40.85    1.72
  -3  -5  19   39.30    1.85
  -3   5  19   37.93    1.79
  -3  -5  18    0.76    0.98
  -3   5  18    1.76    0.88
  -3   5  18   -0.34    0.85
  -3   5  18    0.88    0.98
  -3  -5  18    0.80    0.82
  -3   5  18    1.25    0.71
  -3   5  18    1.74    0.81
  -3   5  17   44.37    2.11
  -3  -5  17   46.35    2.09
  -3   5  17   46.97    2.01
  -3   5  17   46.78    2.21
  -3  -5  17   40.87    2.05
  -3   5  17   45.83    2.07
  -3   5  16  211.80    4.65
  -3   5  16  208.62    4.60
  -3  -5  16  206.75    4.27
  -3  -5  16  210.36    4.60
  -3   5  16  207.52    4.37
  -3   5  15    1.81    0.96
  -3  -5  15    0.84    0.98
  -3   5  15    2.46    0.94
  -3  -5  15    2.27    0.95
  -3   5  15    2.14    0.90
  -3   5  14  407.57    6.75
  -3   5  14  406.19    6.48
  -3  -5  14  410.94    6.38
  -3   5  14  412.67    6.79
  -3  -5  14  396.06    6.63
  -3   5  13   13.83    1.38
  -3   5  13   13.95    1.37
  -3   5  13   13.82    1.32
  -3  -5  13   14.99    1.37
  -3   5  13   13.57    1.32
  -3  -5  13   11.84    1.30
  -3   5  12    7.38    1.06
   3  -5 -12   10.18    2.26
  -3   5  12    9.55    2.03
  -3   5  12    6.94    1.95
  -3   5  12    7.95    1.17
  -3  -5  12    7.84    1.20
  -3   5  12    7.19    1.05
   3  -5 -12    8.27    1.92
  -3   5  12    7.98    1.15
   3  -5 -11   19.38    2.70
  -3   5  11   18.41    2.69
  -3   5  11   20.15    2.88
  -3   5  11   19.71    1.48
  -3  -5  11   20.65    1.58
  -3   5  11   19.84    1.49
  -3   5  11   21.02    1.47
  -3   5  11   21.87    1.54
   3  -5 -11   23.13    2.92
   3  -5 -10   68.53    4.50
  -3   5  10   66.02    4.54
  -3   5  10   66.38    4.81
  -3   5  10   69.85    2.54
  -3  -5  10   70.32    2.44
  -3   5  10   69.03    2.53
  -3   5  10   69.71    2.45
  -3   5  10   70.85    2.47
   3  -5 -10   77.97    4.80
  -3   5   9   62.19    4.34
  -3   5   9   58.57    4.37
  -3  -5   9   55.94    2.22
  -3   5   9   57.64    2.25
  -3   5   9   59.37    2.30
   3  -5  -9   59.68    4.15
  -3   5   9   61.73    2.24
   3  -5  -9   54.15    3.95
  -3   5   8   55.85    4.27
   3  -5  -8   56.53    3.88
   3  -5  -8   57.98    3.98
  -3   5   8   49.53    3.90
  -3   5   7   34.51    3.41
   3  -5  -7   40.76    3.25
   3  -5  -7   42.51    3.38
  -3   5   7   37.91    3.33
  -3   5   6   25.67    2.89
   3  -5  -6   22.37    2.38
  -3   5   6   19.33    2.36
   3  -5  -6   24.52    2.57
  -3   5   5    9.44    1.89
   3  -5  -5   11.25    1.75
   3  -5  -5    8.31    1.51
   3  -5  -5    8.31    1.75
   3  -5  -4   38.29    3.07
  -3   5   4   36.62    3.22
   3  -5  -4   40.58    3.12
   3  -5  -3   20.91    2.38
  -3   5   3   20.46    2.41
   3  -5  -3   14.65    2.01
  -3   5   2   56.62    3.81
   3  -5  -2   54.27    3.50
  -3   5   1   21.56    2.47
   3  -5  -1   24.30    2.47
  -3   5   0  129.38    5.56
  -3   5   0  132.98    5.93
   3  -5   0  133.32    5.33
  -3   5  -1    0.89    0.95
   3  -5   1    0.17    0.92
  -3   5  -1    0.08    1.10
  -3   5  -2    2.55    1.12
   3  -5   2    5.94    1.44
  -3   5  -2    3.58    1.21
   3  -5   3   76.36    4.01
  -3   5  -3   76.23    4.58
   3  -5   4  121.58    5.12
  -3   5  -4  115.16    5.63
   3  -5   5   35.45    2.60
   3  -5   5   36.03    2.94
  -3   5  -5   36.82    3.25
  -3   5  -6   60.88    4.56
   3  -5   6   67.83    4.30
  -3   5  -6   57.83    4.10
  -3   5  -7   84.73    5.43
  -3   5  -7   76.89    4.82
   3  -5   7   88.28    4.85
  -3   5  -8   24.22    3.18
  -3   5  -8   27.11    1.63
  -3  -5  -8   24.68    1.50
  -3   5  -8   24.28    2.94
   3  -5   8   26.93    2.92
  -3   5  -9   17.84    2.66
  -3  -5  -9   19.48    1.40
  -3  -5  -9   17.16    2.38
  -3   5  -9   22.26    1.45
  -3  -5  -9   20.09    1.30
  -3   5  -9   22.27    1.51
  -3   5  -9   23.33    3.25
  -3   5  -9   18.15    2.52
   3  -5   9   21.35    2.54
  -3  -5 -10   26.49    1.62
  -3   5 -10   26.85    3.23
  -3  -5 -10   26.92    1.47
  -3   5 -10   24.97    1.55
  -3   5 -10   21.92    3.10
  -3   5 -10   29.05    3.32
  -3   5 -10   26.23    1.68
   3  -5  10   28.26    3.02
  -3  -5 -10   29.58    3.08
  -3  -5 -11  198.51    7.84
   3  -5  11  214.29    8.06
  -3  -5 -11  201.71    4.31
  -3   5 -11  176.77    7.71
  -3   5 -11  205.87    4.22
  -3  -5 -11  198.79    3.96
  -3   5 -11  192.47    8.24
  -3   5 -11  197.78    4.37
  -3   5 -11  210.36    8.80
  -3   5 -11  193.14    4.38
  -3   5 -12   37.29    1.93
  -3   5 -12   37.17    1.97
  -3  -5 -12   40.96    1.97
  -3   5 -12   37.39    1.89
  -3  -5 -12   39.39    1.79
  -3   5 -13  153.99    3.86
  -3   5 -13  154.10    3.89
  -3  -5 -13  153.70    3.82
  -3   5 -13  154.83    3.63
  -3  -5 -13  160.27    3.59
  -3   5 -14  196.07    4.38
  -3  -5 -14  187.51    4.00
  -3   5 -14  192.82    4.33
  -3  -5 -14  192.08    4.29
  -3   5 -14  196.22    4.11
  -3  -5 -14  198.71    4.02
  -3   5 -15   13.56    1.35
  -3  -5 -15   14.79    1.24
  -3   5 -15   13.41    1.35
  -3  -5 -15   15.47    1.29
  -3  -5 -15   14.67    1.41
  -3   5 -15   14.87    1.31
  -3  -5 -16   79.27    2.49
  -3  -5 -16   76.05    2.47
  -3   5 -16   77.59    2.68
  -3  -5 -16   72.42    2.57
  -3   5 -16   75.85    2.60
  -3  -5 -17   41.30    1.83
  -3  -5 -17   35.10    1.83
  -3   5 -17   39.38    1.84
  -3  -5 -17   34.75    1.68
  -3   5 -18    1.54    0.60
  -3  -5 -18    1.37    0.93
  -3  -5 -18    1.61    0.64
  -3   5 -18    0.31    0.74
  -3  -5 -19   11.36    1.14
  -3  -5 -19    7.71    0.87
  -3   5 -19   10.34    1.04
  -3   5 -20    3.03    0.76
  -3  -5 -20    3.54    0.69
  -3   5 -21    2.58    0.64
  -3  -5 -21    3.72    0.80
  -3  -5 -21    1.42    0.52
  -3   5 -22    3.72    0.59
  -3  -5 -22    2.31    0.62
  -3  -5 -22    3.47    0.55
  -3   5 -23   -0.31    0.42
  -3  -5 -23    0.19    0.35
  -3  -5 -23   -1.15    0.54
  -3  -5 -24   36.70    1.02
  -3  -6  25    5.02    0.45
   3   6 -25    4.44    0.42
  -3  -6  24   11.36    0.61
  -3  -6  24    9.49    0.57
  -3  -6  24   12.24    0.78
  -3   6  24   12.45    0.85
   3   6 -24   10.91    0.72
  -3  -6  23    3.64    0.54
  -3   6  23    4.21    0.75
  -3   6  22  141.52    2.71
  -3   6  22  148.28    3.11
  -3  -6  22  146.24    2.81
  -3   6  21   12.50    1.17
  -3  -6  21   10.26    0.80
  -3  -6  21   12.62    1.00
  -3  -6  21   10.39    0.95
  -3   6  21   10.58    0.91
  -3  -6  20  149.90    3.14
  -3   6  20  142.19    3.27
  -3   6  20  145.60    3.43
  -3  -6  20  141.06    2.93
  -3   6  20  145.00    2.95
  -3  -6  20  150.61    3.29
  -3   6  20  145.68    3.17
  -3  -6  19   93.17    2.59
  -3   6  19   91.28    2.72
  -3   6  19   93.51    2.87
  -3   6  19   90.00    2.46
  -3  -6  19   92.40    2.73
  -3   6  19   94.12    2.69
  -3  -6  18   94.01    2.68
  -3   6  18   94.16    2.85
  -3   6  18   93.86    2.93
  -3   6  18   91.99    2.60
  -3  -6  18   91.65    2.83
  -3   6  18   88.15    2.68
  -3  -6  17   69.40    2.38
  -3   6  17   70.53    2.55
  -3   6  17   66.38    2.55
  -3   6  17   71.31    2.37
  -3  -6  17   70.12    2.53
  -3   6  17   70.47    2.50
  -3  -6  16    0.34    1.06
  -3   6  16    0.10    0.95
  -3   6  16    0.75    0.87
  -3  -6  16   -0.64    0.86
  -3   6  16    0.25    0.77
  -3   6  16   -0.32    0.83
  -3  -6  15    0.08    0.95
  -3   6  15    1.52    0.93
  -3   6  15    1.05    1.02
  -3  -6  15   -0.62    0.88
  -3   6  15    0.20    0.80
  -3   6  15    0.67    0.83
  -3  -6  14  222.28    4.51
  -3   6  14  214.74    4.72
  -3   6  14  222.77    4.77
  -3   6  14  215.61    4.50
  -3   6  14  222.17    4.62
  -3  -6  14  217.95    4.72
  -3   6  13    5.59    1.10
  -3   6  13    6.81    1.16
  -3   6  13    7.22    1.24
  -3   6  13    6.41    1.11
  -3  -6  13    6.16    1.17
  -3   6  12    2.63    0.93
  -3   6  12    4.51    0.95
  -3   6  12    3.86    1.04
  -3   6  12    3.08    0.85
  -3  -6  12    4.38    1.08
  -3  -6  11   -0.60    0.96
  -3   6  11    0.68    0.73
   3  -6 -11    3.01    1.68
  -3   6  11    1.46    1.33
   3  -6 -11   -0.86    1.27
  -3   6  11    0.67    0.85
  -3   6  11    1.13    0.91
  -3   6  11    0.54    1.25
  -3   6  11   -0.01    0.78
   3  -6 -10   76.56    4.93
  -3   6  10   83.64    2.65
  -3   6  10   73.61    4.91
   3  -6 -10   81.28    4.99
  -3   6  10   73.29    2.68
  -3   6  10   73.44    2.65
  -3   6  10   74.04    2.57
  -3   6  10   72.62    5.22
  -3  -6  10   72.02    2.59
  -3   6   9   25.07    1.51
   3  -6  -9   21.19    2.62
  -3   6   9   14.30    2.28
   3  -6  -9   20.23    2.60
  -3   6   9   20.85    1.53
  -3   6   9   19.31    1.47
  -3   6   9   21.81    1.53
  -3  -6   9   21.50    1.54
  -3   6   9   16.32    2.59
  -3   6   8    9.17    1.09
   3  -6  -8   10.03    1.95
  -3   6   8    8.68    1.77
   3  -6  -8    9.74    1.96
  -3   6   8    9.59    1.12
  -3  -6   8    9.71    1.23
  -3   6   8    9.12    1.05
  -3   6   8    8.81    1.07
  -3   6   8    6.50    1.69
   3  -6  -8    7.49    1.55
   3  -6  -7    5.28    1.51
  -3  -6   7    5.55    1.02
  -3   6   7    5.61    0.95
  -3   6   7    6.33    0.95
  -3   6   7    3.36    1.41
   3  -6  -7    3.88    1.49
   3  -6  -7    5.18    1.63
  -3   6   7    4.62    1.23
  -3   6   6   18.96    2.61
   3  -6  -6   22.12    2.43
  -3   6   5    6.49    1.86
   3  -6  -5   10.24    1.87
   3  -6  -4   43.66    3.31
  -3   6   4   37.35    3.44
  -3   6   3   -1.21    1.00
   3  -6  -3    0.48    1.27
  -3   6   2    9.85    1.93
   3  -6  -2    9.87    1.61
  -3   6   1    1.43    1.33
   3  -6  -1    0.15    0.99
  -3   6   0   63.68    4.34
  -3   6   0   57.32    3.96
   3  -6   0   61.06    3.74
  -3   6  -1   62.83    4.28
  -3   6  -1   66.16    4.24
   3  -6   1   61.83    3.79
  -3   6  -2   82.55    4.94
  -3   6  -2   86.18    4.78
   3  -6   2   93.80    4.60
  -3   6  -3   81.81    4.97
  -3   6  -3   79.47    4.63
   3  -6   3   82.19    4.32
   3  -6   4  101.17    4.67
   3  -6   4  107.44    4.96
  -3   6  -4   99.31    5.51
  -3   6  -5   14.38    2.33
   3  -6   5   15.36    2.09
  -3   6  -5   12.75    1.18
   3  -6   6   15.18    2.43
  -3   6  -6   13.46    1.39
  -3   6  -6   11.71    2.29
  -3  -6  -6   11.71    1.19
  -3   6  -6   10.22    2.19
   3  -6   6   12.13    1.87
  -3   6  -6   11.27    1.18
   3  -6   7   -1.13    1.59
  -3   6  -7    0.04    0.93
  -3   6  -7    0.41    1.26
  -3  -6  -7    0.27    0.76
  -3   6  -7    2.10    0.88
  -3   6  -7    1.53    1.82
  -3   6  -7   -0.63    0.83
  -3   6  -8    9.50    2.15
  -3  -6  -8    9.91    1.14
  -3   6  -8    9.59    1.14
  -3   6  -8    8.62    1.11
  -3   6  -8    6.06    1.92
  -3   6  -8    7.70    1.02
   3  -6   8    8.59    1.88
  -3   6  -9   -1.00    1.29
  -3  -6  -9    0.02    0.78
  -3  -6  -9    1.00    0.69
  -3   6  -9   -1.65    1.00
  -3   6  -9    0.26    0.82
  -3   6  -9    1.79    1.84
  -3   6  -9    1.02    0.85
   3  -6   9    2.14    1.47
  -3   6  -9    0.95    0.82
  -3   6 -10  116.93    3.38
  -3   6 -10  114.57    3.11
  -3  -6 -10  114.88    3.24
  -3   6 -10  113.64    6.38
  -3  -6 -10  117.99    2.90
  -3   6 -10  119.77    3.15
  -3   6 -11    0.04    0.83
  -3   6 -11   -0.38    0.78
  -3   6 -11   -0.14    0.97
  -3  -6 -11   -1.13    0.90
  -3   6 -11   -0.10    0.82
  -3  -6 -11    0.49    0.66
  -3   6 -12   14.35    1.34
  -3   6 -12   14.38    1.37
  -3  -6 -12   14.72    1.38
  -3   6 -12   15.42    1.30
  -3  -6 -12   16.68    1.28
  -3   6 -13    0.23    0.88
  -3  -6 -13    1.66    0.67
  -3   6 -13    1.53    0.94
  -3  -6 -13    0.37    0.85
  -3  -6 -13    2.66    0.89
  -3   6 -13    1.67    0.87
  -3   6 -14   41.95    2.10
  -3  -6 -14   41.78    1.86
  -3   6 -14   39.44    2.01
  -3  -6 -14   41.12    2.01
  -3  -6 -14   45.64    1.89
  -3   6 -14   43.80    1.91
  -3   6 -15   90.38    2.92
  -3  -6 -15   86.78    2.64
  -3   6 -15   87.43    2.79
  -3  -6 -15   89.26    2.87
  -3   6 -15   91.44    2.64
  -3  -6 -16    4.04    0.98
  -3   6 -16    2.70    0.86
  -3  -6 -16    3.53    0.80
  -3   6 -16    4.47    0.97
  -3   6 -17   22.12    1.39
  -3  -6 -17   20.91    1.31
  -3  -6 -17   22.05    1.53
  -3   6 -18  189.83    3.63
  -3  -6 -18  180.55    3.61
  -3  -6 -18  192.98    3.88
  -3   6 -19   67.38    1.98
  -3  -6 -19   63.11    1.97
  -3  -6 -19   63.81    2.12
  -3  -6 -20   60.07    1.89
  -3  -6 -20   58.12    1.78
  -3   6 -20   57.60    1.96
  -3  -6 -21   59.50    1.75
  -3  -6 -21   55.47    1.60
  -3   6 -21   61.59    1.83
  -3  -6 -22   47.43    1.40
  -3   6 -22   47.21    1.43
  -3   6 -23   49.96    1.25
  -3  -6 -23   52.81    1.23
  -3  -6 -23   53.59    1.27
  -3  -7  24    0.71    0.34
   3   7 -24    0.40    0.29
  -3   7  24    0.39    0.40
  -3  -7  23   44.57    1.18
  -3   7  23   43.63    1.43
  -3  -7  22    2.03    0.55
  -3   7  22    1.97    0.67
  -3  -7  21   33.68    1.37
  -3   7  21   32.14    1.51
  -3  -7  21   32.03    1.13
  -3   7  20    1.30    0.81
  -3  -7  20    1.81    0.54
  -3  -7  20    2.39    0.71
  -3  -7  20    1.15    0.65
  -3   7  20    2.50    0.58
  -3   7  20    2.43    0.69
  -3   7  19   32.40    1.75
  -3   7  19   33.11    1.41
  -3  -7  19   34.99    1.55
  -3  -7  19   32.85    1.62
  -3   7  19   32.44    1.55
  -3   7  18   27.57    1.70
  -3   7  18   24.45    1.39
  -3  -7  18   26.05    1.47
  -3  -7  18   25.60    1.53
  -3   7  18   24.84    1.51
  -3   7  17   41.17    2.00
  -3   7  17   39.59    1.77
  -3  -7  17   41.68    1.85
  -3  -7  17   43.74    1.97
  -3   7  17   41.70    1.92
  -3   7  16   32.54    1.88
  -3   7  16   32.19    1.69
  -3  -7  16   30.33    1.76
  -3   7  16   32.35    1.74
  -3  -7  16   32.88    1.74
  -3   7  15   12.50    1.40
  -3  -7  15    9.65    1.23
  -3  -7  15    9.40    1.19
  -3   7  15   11.32    1.18
  -3   7  15   11.60    1.27
  -3   7  14   19.01    1.55
  -3   7  14   18.97    1.50
  -3  -7  14   21.37    1.56
  -3  -7  14   21.42    1.53
  -3   7  14   21.17    1.55
  -3   7  13   18.61    1.60
  -3   7  13   20.58    1.49
  -3  -7  13   20.81    1.58
  -3  -7  13   18.11    1.35
  -3   7  13   17.92    1.41
  -3   7  12   87.17    2.83
  -3  -7  12   85.24    2.81
  -3   7  12   86.97    2.98
  -3   7  12   88.06    2.90
  -3   7  11    2.37    1.04
  -3   7  11    2.28    0.82
  -3  -7  11    2.25    1.02
  -3   7  11    0.72    0.78
  -3   7  11    2.56    0.89
  -3   7  10   64.65    2.23
  -3   7  10   64.15    2.46
  -3  -7  10   60.71    2.42
  -3   7  10   59.32    2.46
  -3   7  10   63.34    2.42
   3  -7  -9   -0.90    1.52
  -3   7   9    2.42    1.01
  -3   7   9    0.68    0.76
  -3  -7   9    1.64    1.01
  -3   7   9    1.69    0.81
  -3   7   9    0.59    0.74
   3  -7  -8   33.30    3.01
  -3   7   8   29.81    1.83
  -3   7   8   28.55    1.55
  -3   7   8   27.81    1.68
  -3  -7   8   28.75    1.81
  -3   7   8   28.87    1.66
  -3   7   8   26.11    3.08
  -3   7   7    2.12    1.24
  -3   7   7    4.82    1.69
   3  -7  -7    2.53    1.46
  -3  -7   7    2.49    0.96
  -3   7   7    2.13    0.83
  -3   7   7    2.01    0.79
  -3   7   7    3.24    0.85
  -3   7   7    3.24    0.97
  -3   7   6   33.49    3.53
  -3  -7   6   30.68    1.83
  -3   7   6   35.34    1.75
  -3   7   6   36.78    1.76
  -3   7   6   30.75    1.69
   3  -7  -6   38.53    3.27
  -3   7   6   37.48    2.00
  -3   7   5   94.78    5.79
  -3  -7   5   87.32    2.88
  -3   7   5   97.00    2.87
  -3   7   5   94.82    2.73
  -3   7   5   97.77    2.81
   3  -7  -5   97.83    4.93
  -3   7   5   98.88    3.07
  -3   7   4  287.30    9.99
  -3   7   4  288.76    5.02
  -3   7   4  288.73    5.17
  -3   7   4  287.04    4.94
   3  -7  -4  298.38    8.63
  -3   7   4  295.88    5.51
  -3  -7   4  303.64    5.20
  -3  -7   3    9.49    1.20
  -3   7   3   10.43    1.17
  -3   7   3   10.14    1.13
  -3   7   3    9.93    1.01
  -3   7   3    9.74    2.04
   3  -7  -3   11.71    1.81
  -3   7   3   10.46    1.27
  -3   7   2   33.83    1.72
  -3   7   2   33.26    1.69
  -3   7   2   32.21    3.35
   3  -7  -2   35.98    3.03
  -3  -7   2   34.71    1.79
  -3   7   2   35.04    1.92
  -3   7   1    8.50    1.04
  -3   7   1    7.57    0.98
  -3   7   1    6.80    1.76
   3  -7  -1    7.83    1.72
  -3  -7   1    9.14    1.15
  -3   7   0  131.99    6.54
  -3  -7   0  136.70    3.15
   3  -7   0  149.06    5.94
  -3   7   0  131.76    3.33
  -3   7   0  137.21    3.33
  -3   7   0  134.29    6.51
  -3  -7   0  132.35    3.30
  -3  -7  -1   41.01    1.77
  -3   7  -1   40.96    3.76
  -3   7  -1   36.17    1.75
  -3   7  -1   41.33    1.83
  -3   7  -1   36.49    1.78
  -3   7  -1   35.23    3.36
   3  -7   1   41.18    3.15
  -3  -7  -1   39.85    1.86
  -3  -7  -2    0.36    0.69
  -3   7  -2   -1.80    1.44
  -3   7  -2   -0.71    1.43
   3  -7   2   -0.70    1.09
  -3   7  -2   -0.23    0.77
  -3   7  -2   -0.76    0.80
  -3   7  -2    0.35    0.73
  -3  -7  -2   -1.32    1.01
  -3  -7  -3  284.79    4.92
  -3  -7  -3  292.35    4.97
  -3   7  -3  295.01    9.91
  -3   7  -3  288.97    5.11
  -3   7  -3  280.18    5.48
  -3   7  -3  285.39    9.40
  -3  -7  -3  281.49    5.09
  -3   7  -3  289.99    5.05
  -3   7  -3  281.50    5.02
   3  -7   3  304.83    8.75
   3  -7   3  301.89    8.63
  -3  -7  -4   51.14    2.06
  -3   7  -4   49.41    2.08
  -3   7  -4   50.42    2.32
  -3  -7  -4   49.85    2.00
  -3   7  -4   44.08    3.89
   3  -7   4   53.86    3.65
  -3   7  -5    2.68    1.36
  -3  -7  -5    1.49    0.74
  -3   7  -5    2.40    1.06
  -3  -7  -5    1.70    0.84
  -3   7  -5    1.73    0.86
   3  -7   5    2.20    1.22
   3  -7   6    6.49    1.90
  -3   7  -6    2.92    1.28
  -3  -7  -6    4.87    0.90
  -3   7  -6    5.21    1.18
  -3  -7  -6    4.58    0.87
  -3   7  -6    5.89    1.06
  -3   7  -6    5.63    0.98
  -3   7  -6    5.75    2.14
   3  -7   6    4.22    1.27
  -3  -7  -7   85.03    2.68
  -3   7  -7   77.65    5.30
  -3   7  -7   80.58    2.57
  -3   7  -7   81.15    2.91
   3  -7   7   84.62    5.13
  -3  -7  -7   79.74    2.57
  -3   7  -7   89.38    5.94
  -3   7  -7   80.28    2.71
  -3  -7  -8   -1.13    1.01
  -3   7  -8   -0.39    0.78
  -3   7  -8    1.16    1.06
  -3   7  -8    0.51    0.83
  -3  -7  -8   -0.11    0.89
  -3   7  -9   55.93    2.29
  -3  -7  -9   58.27    2.30
  -3   7  -9   57.07    2.40
  -3   7  -9   56.72    2.20
  -3   7 -10   75.09    2.84
  -3   7 -10   78.12    2.72
  -3  -7 -10   77.41    2.64
  -3   7 -10   77.74    2.54
  -3   7 -11   94.95    3.13
  -3   7 -11   93.96    2.91
  -3  -7 -11   98.47    3.04
  -3   7 -11  104.56    2.86
  -3   7 -12   22.90    1.74
  -3   7 -12   23.24    1.67
  -3  -7 -12   23.97    1.47
  -3  -7 -12   24.19    1.61
  -3   7 -12   27.95    1.57
  -3   7 -13    5.22    1.02
  -3  -7 -13    4.56    0.84
  -3   7 -13    5.93    1.10
  -3  -7 -13    4.76    1.08
  -3   7 -13    6.67    1.05
  -3   7 -14    1.60    1.04
  -3  -7 -14    0.38    0.67
  -3   7 -14    0.85    0.84
  -3  -7 -14   -0.97    1.01
  -3   7 -14    1.13    0.83
  -3   7 -15    6.06    1.06
  -3  -7 -15    4.80    0.82
  -3   7 -15    5.60    1.02
  -3  -7 -15    4.32    0.86
  -3   7 -16    0.40    0.77
  -3  -7 -16   -0.50    0.63
  -3   7 -16    0.70    0.77
  -3  -7 -16   -1.05    0.96
  -3   7 -17    2.88    0.89
  -3  -7 -17    2.81    0.67
  -3   7 -17    2.47    0.77
  -3  -7 -17    2.52    0.80
  -3   7 -18   68.60    1.98
  -3  -7 -18   63.48    1.96
  -3  -7 -18   65.20    2.11
  -3   7 -19   20.30    1.03
  -3  -7 -19   17.04    1.02
  -3  -7 -19   19.90    1.15
  -3   7 -20    9.66    0.87
  -3  -7 -20    7.91    0.68
  -3  -7 -20    8.99    0.81
  -3  -7 -21    3.91    0.62
  -3  -7 -21    4.43    0.61
  -3   7 -21    4.45    0.61
  -3  -7 -22   -0.54    0.45
  -3   7 -22    0.45    0.36
  -3  -7 -22   -0.39    0.40
  -3  -8  23   16.73    0.70
  -3   8  23   17.04    0.80
  -3  -8  22   13.51    0.72
  -3   8  22   13.99    0.89
  -3  -8  21   10.43    0.78
  -3   8  21    9.64    0.91
  -3  -8  20   28.50    1.27
  -3   8  20   26.54    1.40
  -3  -8  20   25.39    1.03
  -3  -8  20   26.31    1.14
  -3  -8  19   -0.05    0.61
  -3   8  19    0.30    0.52
  -3  -8  19    0.28    0.69
  -3   8  19    0.00    0.75
  -3   8  18   29.29    1.36
  -3   8  18   28.09    1.46
  -3  -8  18   31.20    1.48
  -3   8  18   30.91    1.67
  -3  -8  18   30.19    1.50
  -3  -8  17    2.35    0.89
  -3   8  17    0.40    0.75
  -3  -8  17    0.59    0.83
  -3   8  17    0.29    0.63
  -3   8  17   -0.17    0.92
  -3  -8  16   14.25    1.26
  -3   8  16   15.22    1.19
  -3   8  16   12.51    1.18
  -3  -8  16   12.88    1.23
  -3   8  16   14.65    1.42
  -3  -8  15   89.32    2.62
  -3   8  15   87.30    2.66
  -3   8  15   88.15    2.76
  -3  -8  15   88.51    2.79
  -3   8  15   87.42    2.94
  -3   8  14   27.87    1.66
  -3   8  14   24.39    1.62
  -3  -8  14   28.03    1.68
  -3   8  14   26.41    1.80
  -3  -8  13   14.90    1.38
  -3   8  13   14.54    1.32
  -3  -8  13   13.83    1.17
  -3   8  13   15.28    1.52
  -3   8  13   13.32    1.35
  -3  -8  12   -0.44    1.02
  -3  -8  12    0.07    0.76
  -3   8  12    0.99    0.84
  -3   8  12    0.54    1.01
  -3   8  12    0.06    0.87
  -3  -8  11    0.55    0.95
  -3   8  11    1.26    0.80
  -3  -8  11    1.14    0.86
  -3   8  11    1.76    0.90
  -3   8  11    2.74    1.12
  -3  -8  10  137.71    3.60
  -3   8  10  144.57    3.70
  -3   8  10  144.69    3.67
  -3  -8  10  133.24    3.29
  -3   8  10  142.36    3.84
  -3  -8   9   25.71    1.72
  -3   8   9   27.52    1.74
  -3   8   9   25.68    1.50
  -3   8   9   26.92    1.65
  -3  -8   9   25.16    1.57
  -3   8   9   25.93    1.74
  -3  -8   8   11.02    1.36
  -3   8   8   10.07    1.08
  -3   8   8   10.14    1.21
  -3  -8   8    9.75    1.17
  -3   8   8   11.63    1.28
  -3   8   8   10.39    1.25
  -3  -8   7  148.45    3.75
  -3   8   7  151.33    3.78
  -3   8   7  142.73    3.40
  -3   8   7  150.67    3.70
  -3  -8   7  147.81    3.53
  -3   8   7  150.66    3.95
  -3  -8   6    4.26    1.05
  -3   8   6    2.56    0.83
  -3   8   6    2.77    0.82
  -3   8   6    4.65    1.01
  -3   8   6    3.51    0.97
  -3   8   5   59.71    4.84
  -3  -8   5   59.02    2.44
  -3   8   5   63.64    2.45
  -3   8   5   59.48    2.24
  -3   8   5   61.12    2.31
   3  -8  -5   68.69    4.18
  -3   8   5   61.41    2.56
  -3  -8   4  209.32    4.01
  -3   8   4  207.66    8.86
   3  -8  -4  205.36    7.20
  -3   8   4  198.86    4.13
  -3   8   4  206.98    4.43
  -3   8   4  201.49    4.21
  -3   8   4  200.01    4.64
  -3  -8   4  211.18    4.38
  -3   8   3  146.58    3.49
  -3  -8   3  153.90    3.44
  -3  -8   3  145.61    3.50
  -3   8   3  154.45    3.78
  -3   8   3  145.22    3.51
   3  -8  -3  159.49    6.26
  -3  -8   3  152.38    3.70
  -3   8   3  149.47    3.97
  -3   8   3  143.29    7.28
  -3  -8   2    1.92    0.79
  -3   8   2    1.66    0.83
  -3  -8   2    0.02    0.85
  -3  -8   2    1.64    1.11
  -3   8   2    2.27    0.93
  -3   8   2    1.76    1.16
   3  -8  -2   -0.15    1.15
   3  -8  -1   84.72    4.56
  -3  -8   1   80.41    2.50
  -3  -8   1   76.42    2.51
  -3   8   1   78.09    2.67
  -3   8   1   80.97    2.61
  -3   8   1   83.66    5.44
  -3  -8   1   78.97    2.70
   3  -8   0   39.68    3.20
  -3  -8   0   40.80    1.86
  -3   8   0   35.18    1.76
  -3  -8   0   37.84    1.83
  -3   8   0   36.91    1.83
  -3   8   0   41.76    1.99
  -3   8   0   40.85    3.92
  -3  -8   0   36.26    1.95
   3  -8   1  174.16    6.94
   3  -8   1  177.15    6.64
  -3   8  -1  161.57    7.55
  -3  -8  -1  167.78    3.68
  -3   8  -1  171.55    4.07
  -3   8  -1  160.53    3.70
  -3  -8  -1  161.97    3.72
  -3   8  -1  165.33    3.86
  -3   8  -1  163.56    3.75
  -3   8  -1  168.21    7.65
  -3  -8  -1  161.18    3.82
  -3  -8  -2   12.20    1.31
  -3  -8  -2   13.86    1.27
  -3   8  -2   15.35    2.53
  -3  -8  -2   15.77    1.31
  -3   8  -2   15.80    1.48
   3  -8   2   15.15    2.25
  -3   8  -2   12.71    2.39
  -3   8  -2   12.97    1.21
  -3   8  -2   14.04    1.31
  -3  -8  -3   76.98    2.56
  -3  -8  -3   81.15    2.58
  -3   8  -3   72.05    5.21
  -3   8  -3   80.24    3.01
  -3   8  -3   75.86    2.50
  -3   8  -3   81.28    2.81
   3  -8   3   85.55    4.91
  -3   8  -3   77.78    2.58
  -3   8  -3   67.73    4.93
  -3  -8  -3   75.32    2.61
   3  -8   4   61.89    4.20
  -3  -8  -4   65.68    2.35
  -3   8  -4   61.29    2.26
  -3   8  -4   62.41    2.65
  -3   8  -4   61.17    2.45
  -3  -8  -4   62.39    2.35
  -3  -8  -4   63.44    2.45
  -3  -8  -5    4.54    0.94
  -3   8  -5    4.49    1.02
  -3   8  -5    6.38    1.30
  -3  -8  -5    4.44    1.00
  -3   8  -5    4.94    1.00
  -3  -8  -5    2.65    1.04
  -3   8  -5    3.88    0.89
  -3  -8  -6   27.23    1.67
  -3  -8  -6   27.73    1.68
  -3   8  -6   29.20    1.84
  -3   8  -6   29.34    1.62
  -3   8  -6   31.42    1.98
  -3   8  -6   27.29    1.66
  -3  -8  -7   38.30    1.89
  -3  -8  -7   36.65    1.87
  -3   8  -7   37.05    1.95
  -3   8  -7   40.80    2.16
  -3   8  -7   35.67    1.77
  -3  -8  -8   10.32    1.18
  -3  -8  -8   12.59    1.29
  -3   8  -8   12.88    1.27
  -3   8  -8   13.04    1.20
  -3   8  -8   12.77    1.41
  -3  -8  -9   10.47    1.25
  -3  -8  -9   10.22    1.22
  -3   8  -9    8.99    1.19
  -3   8  -9   10.45    1.07
  -3   8  -9   12.40    1.46
  -3   8 -10   36.00    1.72
  -3  -8 -10   31.83    1.80
  -3  -8 -10   34.53    1.82
  -3   8 -10   32.97    1.79
  -3   8 -10   33.05    1.98
  -3   8 -11    2.69    0.78
  -3  -8 -11    3.63    0.99
  -3  -8 -11    2.90    1.00
  -3  -8 -11    4.29    0.82
  -3   8 -11    2.87    0.93
  -3   8 -11    4.49    1.09
  -3   8 -12    8.55    0.98
  -3  -8 -12    8.45    1.15
  -3  -8 -12    9.40    1.18
  -3  -8 -12    7.53    0.96
  -3   8 -12    7.60    1.16
  -3   8 -12   10.23    1.26
  -3   8 -13   33.54    1.51
  -3   8 -13   29.25    1.69
  -3  -8 -13   27.99    1.48
  -3  -8 -13   30.59    1.72
  -3   8 -13   32.53    1.88
  -3  -8 -13   29.34    1.64
  -3  -8 -14   10.26    1.00
  -3   8 -14   10.77    1.12
  -3  -8 -14   12.60    1.22
  -3   8 -14   10.68    1.28
  -3  -8 -14   10.54    1.12
  -3   8 -15   44.12    1.81
  -3  -8 -15   42.34    1.71
  -3  -8 -15   44.69    1.89
  -3   8 -15   44.42    2.01
  -3  -8 -15   45.23    1.89
  -3  -8 -16    9.76    0.89
  -3  -8 -16   10.69    1.05
  -3   8 -16   10.28    1.11
  -3  -8 -16   10.21    1.05
  -3   8 -16   13.22    1.08
  -3  -8 -17   30.15    1.35
  -3   8 -17   35.55    1.66
  -3  -8 -17   35.27    1.55
  -3   8 -17   34.67    1.39
  -3  -8 -17   33.23    1.54
  -3  -8 -18   90.99    2.29
  -3  -8 -18   92.20    2.31
  -3  -8 -19    2.47    0.67
  -3  -8 -19    4.14    0.68
  -3   8 -20   71.51    1.81
  -3  -8 -20   72.39    1.72
  -3  -8 -20   75.70    1.74
  -3  -8 -21   23.18    0.88
  -3  -8 -21   22.28    0.83
  -3   8 -21   22.73    0.89
  -3  -8 -21   23.04    0.90
  -3   9  21   14.08    0.87
  -3  -9  21   16.35    0.73
  -3  -9  20   14.66    0.84
  -3   9  20   12.76    0.95
  -3  -9  20   11.98    0.62
   3  -9 -20   15.69    0.77
   3  -9 -19    1.17    0.51
  -3  -9  19   -0.45    0.56
  -3  -9  19    0.43    0.51
  -3   9  19    1.40    0.78
  -3   9  18    9.44    0.76
   3  -9 -18   11.29    0.83
  -3  -9  18    9.65    0.85
  -3  -9  18   11.13    0.94
  -3   9  18    8.68    1.06
  -3   9  17   40.66    1.53
  -3  -9  17   42.27    1.55
  -3  -9  17   40.45    1.67
  -3   9  17   39.83    1.86
  -3   9  16   63.64    2.04
  -3  -9  16   66.00    2.02
  -3   9  16   65.73    2.37
  -3  -9  16   65.83    2.17
  -3  -9  15   12.78    1.19
  -3  -9  15   11.80    1.16
  -3   9  15   10.78    1.06
  -3   9  15   11.35    1.34
  -3   9  14   51.15    2.02
  -3  -9  14   54.40    2.13
  -3   9  14   53.33    2.31
  -3  -9  14   53.98    2.03
  -3   9  13    8.82    1.14
  -3  -9  13    8.00    0.96
  -3   9  13   11.24    1.15
  -3   9  13    8.12    1.22
  -3  -9  13   10.07    1.19
  -3   9  12    0.04    0.77
  -3  -9  12    1.65    0.81
  -3   9  12    0.22    0.77
  -3   9  12   -1.36    1.14
  -3  -9  12   -0.12    0.92
  -3   9  11    1.71    0.86
  -3   9  11    0.70    0.97
  -3  -9  11    2.55    0.98
  -3  -9  11    1.27    0.81
  -3   9  11    3.83    0.99
  -3   9  10   49.81    2.20
  -3   9  10   48.35    2.37
  -3   9  10   50.75    2.20
  -3  -9  10   50.77    2.22
  -3  -9  10   46.76    1.98
  -3   9   9   64.90    2.50
  -3   9   9   63.58    2.69
  -3   9   9   63.26    2.41
  -3  -9   9   64.73    2.47
  -3  -9   9   60.22    2.23
  -3   9   8   25.28    1.49
  -3   9   8   27.05    1.80
  -3   9   8   27.34    1.92
  -3   9   8   27.09    1.69
  -3  -9   8   26.68    1.77
  -3  -9   8   25.21    1.56
  -3   9   7   17.24    1.30
  -3   9   7   17.72    1.49
  -3   9   7   16.03    1.61
  -3  -9   7   18.32    1.54
  -3  -9   7   19.42    1.50
  -3  -9   6   10.41    1.06
  -3   9   6    8.77    1.10
  -3   9   6    9.17    1.37
  -3  -9   6    9.49    1.30
  -3   9   6    9.64    1.21
  -3   9   5   33.66    1.73
  -3   9   5   29.33    1.77
  -3   9   5   32.27    1.98
  -3  -9   5   33.27    1.63
  -3  -9   5   30.78    1.87
  -3   9   4  294.93    5.09
  -3   9   4  290.95    5.53
  -3   9   4  280.69    5.78
  -3  -9   4  298.04    5.02
  -3  -9   4  288.51    5.43
  -3  -9   3    6.74    0.99
  -3   9   3    5.51    1.08
  -3  -9   3    4.71    0.99
  -3   9   3    5.76    1.04
  -3  -9   2    3.76    0.89
  -3  -9   2    3.91    1.21
  -3   9   2    3.39    0.95
  -3  -9   2    2.96    0.92
  -3   9   2    2.95    0.95
  -3   9   1    4.91    0.98
  -3  -9   1    4.42    1.07
  -3  -9   1    6.42    1.20
  -3  -9   1    4.72    0.93
  -3   9   0  127.30    3.58
  -3  -9   0  128.37    3.42
  -3   9   0  120.89    3.37
  -3  -9   0  127.81    3.23
  -3  -9   0  123.65    3.33
  -3   9  -1   60.60    2.45
  -3  -9  -1   59.79    2.41
  -3   9  -1   58.51    2.37
  -3  -9  -1   62.48    2.29
  -3  -9  -1   59.73    2.31
  -3  -9  -2   50.59    2.25
  -3  -9  -2   52.67    2.17
  -3  -9  -2   53.78    2.14
  -3   9  -2   49.16    2.23
  -3   9  -2   52.53    2.49
  -3  -9  -3    0.94    0.88
  -3  -9  -3    0.33    1.07
  -3  -9  -3    3.93    0.99
  -3   9  -3    2.30    1.04
  -3   9  -3    0.18    1.11
  -3   9  -4  118.48    3.45
  -3   9  -4  125.70    3.65
  -3  -9  -4  123.86    3.21
  -3   9  -4  124.34    3.47
  -3  -9  -4  113.45    3.15
  -3  -9  -4  119.67    3.31
  -3   9  -5   51.70    2.31
  -3   9  -5   54.76    2.46
  -3  -9  -5   54.03    2.18
  -3   9  -5   54.37    2.33
  -3  -9  -5   51.79    2.16
  -3  -9  -5   50.53    2.23
  -3   9  -6   66.41    2.74
  -3   9  -6   66.15    2.52
  -3  -9  -6   70.24    2.47
  -3   9  -6   73.26    2.65
  -3  -9  -6   66.88    2.44
  -3  -9  -6   65.00    2.45
  -3   9  -7    8.06    1.33
  -3  -9  -7    6.36    1.11
  -3   9  -7    5.49    1.07
  -3  -9  -7    3.20    1.13
  -3  -9  -7    6.54    1.09
  -3   9  -8   -0.02    1.02
  -3  -9  -8    1.03    0.90
  -3  -9  -8   -1.27    1.34
  -3  -9  -8   -0.20    0.94
  -3   9  -8    0.21    0.88
  -3  -9  -9    0.06    0.90
  -3  -9  -9    0.21    0.84
  -3   9  -9    2.38    1.08
  -3  -9  -9   -2.00    1.31
  -3   9  -9    0.14    0.82
  -3  -9 -10   48.36    2.11
  -3  -9 -10   46.80    2.07
  -3   9 -10   45.87    2.21
  -3   9 -10   48.39    2.09
  -3  -9 -11   34.20    1.80
  -3  -9 -11   31.31    1.72
  -3   9 -11   30.43    1.78
  -3   9 -11   30.05    1.73
  -3  -9 -12   13.66    1.27
  -3  -9 -12   16.31    1.37
  -3   9 -12   16.17    1.43
  -3   9 -12   13.80    1.26
  -3  -9 -13   20.16    1.36
  -3  -9 -13   18.55    1.31
  -3   9 -13   18.70    1.44
  -3   9 -13   18.89    1.33
  -3  -9 -14    0.64    0.77
  -3  -9 -14   -0.53    0.87
  -3   9 -14    1.84    0.82
  -3   9 -14    0.30    0.66
  -3  -9 -15    0.40    0.73
  -3  -9 -15   -0.97    0.84
  -3   9 -15   -0.19    0.74
  -3   9 -15    0.51    0.63
  -3  -9 -16   10.03    0.97
  -3   9 -16    9.93    0.82
  -3  -9 -16    9.32    0.94
  -3   9 -16    9.01    1.03
  -3  -9 -17    0.15    0.63
  -3  -9 -17   -0.04    0.63
  -3  -9 -18    8.29    0.79
  -3  -9 -18    8.09    0.79
  -3  -9 -18    9.68    0.80
  -3  -9 -19   28.57    1.09
  -3  -9 -19   26.76    1.05
  -3  -9 -19   28.04    1.02
  -3   9 -20   16.07    0.73
  -3  -9 -20   17.14    0.76
  -3  -9 -20   16.85    0.69
  -3  -9 -20   16.39    0.74
  -3 -10  20   13.87    0.63
  -3  10  20   11.37    0.74
  -3  10  19    5.97    0.73
  -3 -10  19    7.48    0.61
   3 -10 -18   24.76    0.93
  -3  10  18   21.04    1.21
  -3 -10  18   23.36    0.93
  -3 -10  18   23.94    1.06
   3 -10 -17    2.51    0.52
  -3  10  17    1.57    0.75
  -3 -10  17    2.32    0.58
  -3 -10  17    2.28    0.66
   3 -10 -16    1.56    0.54
  -3  10  16   -0.04    0.79
  -3 -10  16   -0.41    0.69
  -3 -10  16    0.44    0.64
  -3  10  16    0.66    0.52
   3 -10 -15    2.83    0.59
  -3  10  15    3.03    0.91
  -3 -10  15    3.08    0.78
  -3 -10  15    3.53    0.77
  -3  10  15    3.03    0.66
  -3  10  14   18.32    1.20
  -3  10  14   18.08    1.39
  -3 -10  14   17.46    1.25
  -3 -10  14   19.63    1.22
  -3  10  13   -0.77    0.92
  -3 -10  13   -0.18    0.83
  -3  10  13    0.01    0.71
  -3  10  12   46.92    2.00
  -3  10  12   47.40    2.21
  -3 -10  12   45.45    1.74
  -3 -10  12   51.47    1.97
  -3  10  11    2.24    1.05
  -3 -10  11    1.79    0.75
  -3  10  11    1.89    0.85
  -3 -10  11    2.49    0.92
  -3  10  10    2.54    1.09
  -3 -10  10    1.67    0.85
  -3  10  10    1.52    0.85
  -3 -10  10    2.43    1.02
  -3  10   9    0.50    1.04
  -3 -10   9    0.70    0.93
  -3 -10   9    0.43    0.83
  -3  10   9    0.00    0.81
  -3  10   8   30.95    1.84
  -3 -10   8   32.68    1.81
  -3 -10   8   31.22    1.67
  -3  10   8   30.47    1.99
  -3 -10   7    5.08    0.87
  -3 -10   7    5.62    1.08
  -3 -10   7    5.31    1.09
  -3  10   7    7.02    1.19
  -3  10   7    6.61    1.27
  -3 -10   6    1.29    0.74
  -3 -10   6    1.96    1.08
  -3 -10   6    1.72    0.95
  -3  10   6    1.23    0.87
  -3  10   6   -0.12    1.13
  -3  10   5    0.55    0.87
  -3 -10   5    1.09    0.71
  -3 -10   5    1.19    1.04
  -3  10   4    7.13    1.17
  -3 -10   4    6.41    0.99
  -3 -10   4    6.40    1.18
  -3  10   3    8.09    1.20
  -3 -10   3    7.38    1.26
  -3 -10   3    6.80    1.00
  -3  10   2   22.29    1.62
  -3 -10   2   20.35    1.47
  -3 -10   2   22.00    1.46
  -3  10   1    0.35    0.88
  -3 -10   1   -0.57    0.92
  -3 -10   1    0.23    0.80
  -3  10   1    0.81    1.05
  -3 -10   0  483.62    7.18
  -3 -10   0  487.36    6.94
  -3 -10   0  486.25    7.05
  -3  10   0  479.83    7.52
  -3  10   0  475.99    7.69
  -3 -10  -1  313.77    5.54
  -3 -10  -1  314.06    5.36
  -3 -10  -1  310.20    5.44
  -3  10  -1  311.64    5.83
  -3  10  -1  319.45    6.05
  -3  10  -2  169.49    4.17
  -3  10  -2  179.02    4.38
  -3 -10  -2  175.63    3.87
  -3  10  -2  178.32    4.17
  -3 -10  -2  167.00    3.87
  -3 -10  -2  176.46    4.05
  -3  10  -3   62.06    2.49
  -3  10  -3   65.00    2.68
  -3 -10  -3   65.27    2.35
  -3  10  -3   65.79    2.57
  -3 -10  -3   61.63    2.34
  -3 -10  -3   64.33    2.47
  -3  10  -4   23.53    1.69
  -3  10  -4   29.49    1.87
  -3 -10  -4   28.85    1.64
  -3  10  -4   26.78    1.77
  -3 -10  -4   29.65    1.73
  -3 -10  -4   27.34    1.73
  -3  10  -5   51.54    2.28
  -3  10  -5   54.89    2.45
  -3 -10  -5   56.38    2.18
  -3  10  -5   52.27    2.27
  -3 -10  -5   56.32    2.26
  -3 -10  -5   55.67    2.26
  -3  10  -6   17.89    1.58
  -3 -10  -6   20.20    1.46
  -3  10  -6   17.06    1.43
  -3 -10  -6   18.28    1.47
  -3 -10  -6   19.26    1.50
  -3  10  -7    1.14    1.05
  -3 -10  -7    2.98    0.98
  -3  10  -7   -0.49    0.86
  -3 -10  -7    0.51    1.04
  -3 -10  -7    0.82    0.88
  -3 -10  -8   49.41    2.04
  -3  10  -8   44.40    2.20
  -3 -10  -8   43.84    1.96
  -3 -10  -8   44.16    1.94
  -3  10  -8   43.83    2.00
  -3 -10  -9    7.75    1.08
  -3  10  -9    6.21    0.99
  -3 -10  -9    6.13    0.91
  -3 -10  -9    7.83    1.12
  -3 -10  -9    5.84    1.06
  -3  10  -9    7.13    1.18
  -3 -10 -10   59.68    1.95
  -3 -10 -10   66.71    2.27
  -3  10 -10   61.70    2.43
  -3 -10 -10   60.52    2.25
  -3 -10 -10   63.52    2.25
  -3 -10 -11    1.86    0.84
  -3 -10 -11    2.88    0.94
  -3  10 -11    1.59    0.86
  -3 -10 -11    1.34    0.94
  -3  10 -11    1.70    0.78
  -3 -10 -12    0.42    0.77
  -3 -10 -12    0.81    0.82
  -3  10 -12    1.42    0.89
  -3 -10 -12   -0.09    0.95
  -3  10 -12   -0.75    0.69
  -3  10 -13   27.35    1.34
  -3 -10 -13   26.81    1.43
  -3 -10 -13   24.77    1.42
  -3  10 -13   25.96    1.52
  -3 -10 -13   27.85    1.43
  -3  10 -14   20.14    1.08
  -3 -10 -14   21.54    1.24
  -3 -10 -14   20.29    1.22
  -3 -10 -14   19.09    1.20
  -3  10 -14   17.87    1.21
  -3  10 -15    8.29    0.93
  -3 -10 -15    9.13    0.77
  -3 -10 -15    8.38    0.86
  -3 -10 -15    6.48    0.84
  -3 -10 -15    6.93    0.82
  -3  10 -16    3.37    0.66
  -3 -10 -16    4.99    0.63
  -3 -10 -16    4.82    0.74
  -3 -10 -16    4.40    0.68
  -3 -10 -16    3.14    0.66
  -3 -10 -17    4.36    0.67
  -3 -10 -17    4.09    0.63
  -3 -10 -17    5.91    0.62
  -3 -10 -18   37.45    1.12
  -3 -10 -18   35.78    1.09
  -3 -10 -18   36.47    1.06
  -3 -11  18    0.10    0.31
  -3  11  18    0.26    0.41
  -3 -11  17   35.92    1.15
  -3 -11  17   31.30    0.88
  -3 -11  16    1.23    0.48
  -3 -11  16    3.09    0.52
  -3  11  15   26.17    1.38
  -3 -11  15   27.74    1.21
  -3 -11  15   27.68    1.07
  -3  11  14    5.24    0.93
  -3 -11  14    4.81    0.72
  -3 -11  14    5.88    0.73
  -3  11  13   14.18    1.26
  -3 -11  13   15.98    1.01
  -3 -11  13   14.03    1.03
  -3  11  12   52.73    1.90
  -3  11  12   52.43    2.14
  -3 -11  12   56.89    1.80
  -3  11  11   17.71    1.24
  -3 -11  11   18.95    1.21
  -3 -11  11   14.89    1.07
  -3  11  11   16.38    1.43
  -3 -11  10    1.16    0.79
  -3 -11  10    2.95    0.81
  -3  11  10    2.21    0.83
  -3 -11   9    2.49    0.87
  -3 -11   9    2.70    0.81
  -3  11   9    1.64    0.77
  -3 -11   8    0.16    0.89
  -3  11   8   -0.54    0.82
  -3 -11   8    0.33    0.75
  -3 -11   7    4.67    0.98
  -3 -11   7    3.89    0.67
  -3  11   7    5.01    0.99
  -3 -11   7    3.64    0.90
  -3 -11   6   77.86    2.21
  -3  11   6   71.21    2.57
  -3 -11   6   76.51    2.48
  -3 -11   6   76.04    2.41
  -3 -11   5  121.69    3.09
  -3  11   5  131.01    3.54
  -3 -11   5  130.22    2.97
  -3 -11   5  128.55    3.25
  -3  11   4  165.44    4.00
  -3 -11   4  165.90    3.44
  -3 -11   4  159.89    3.68
  -3  11   3   45.22    2.22
  -3 -11   3   47.36    1.87
  -3 -11   3   44.17    2.04
  -3  11   2    1.61    0.98
  -3  11   2    0.25    1.07
  -3 -11   2    0.21    0.73
  -3 -11   2   -0.59    1.03
  -3  11   1   37.19    2.04
  -3  11   1   39.82    2.15
  -3 -11   1   37.15    1.79
  -3  11   1   39.89    1.96
  -3  11   0  138.06    3.53
  -3 -11   0  138.09    3.36
  -3  11   0  134.08    3.61
  -3  11   0  138.38    3.76
  -3 -11   0  131.36    3.28
  -3 -11  -1    2.08    0.83
  -3  11  -1    1.46    0.93
  -3  11  -1    0.08    0.94
  -3  11  -1    0.79    1.02
  -3 -11  -1    0.41    1.08
  -3 -11  -1   -0.27    0.92
  -3 -11  -2    9.71    1.14
  -3  11  -2    8.64    1.21
  -3  11  -2    8.67    1.31
  -3 -11  -2    7.65    1.09
  -3 -11  -2   11.44    1.42
  -3  11  -2   10.79    1.29
  -3  11  -3  141.45    3.67
  -3  11  -3  149.75    3.86
  -3 -11  -3  153.81    3.47
  -3  11  -3  145.50    3.62
  -3 -11  -3  147.81    3.47
  -3 -11  -3  149.35    3.55
  -3  11  -4   35.11    1.98
  -3  11  -4   36.91    1.90
  -3 -11  -4   35.34    1.76
  -3  11  -4   38.53    1.89
  -3 -11  -4   37.48    1.86
  -3 -11  -4   37.88    1.91
  -3  11  -5   12.62    1.40
  -3 -11  -5   12.11    1.18
  -3  11  -5   11.95    1.24
  -3 -11  -5   10.59    1.20
  -3 -11  -5   15.00    1.39
  -3  11  -6    1.06    0.98
  -3 -11  -6    0.05    0.79
  -3 -11  -6    0.06    0.91
  -3 -11  -6    2.24    0.93
  -3  11  -6    0.59    0.82
  -3  11  -7   16.76    1.29
  -3 -11  -7   15.51    1.28
  -3 -11  -7   17.18    1.39
  -3 -11  -7   16.75    1.24
  -3  11  -8   18.84    1.35
  -3 -11  -8   19.21    1.30
  -3  11  -8   17.10    1.41
  -3 -11  -8   19.22    1.41
  -3 -11  -8   16.83    1.33
  -3 -11  -9   44.87    1.59
  -3 -11  -9   43.24    1.78
  -3  11  -9   44.03    1.97
  -3 -11  -9   43.83    1.79
  -3 -11  -9   44.06    1.81
  -3 -11 -10    6.47    0.98
  -3  11 -10    5.21    0.88
  -3 -11 -10    5.60    0.77
  -3 -11 -10    6.94    0.95
  -3  11 -10    4.04    0.86
  -3 -11 -10    4.18    0.95
  -3  11 -11   68.65    2.02
  -3 -11 -11   73.11    1.89
  -3 -11 -11   72.52    2.10
  -3 -11 -11   70.69    2.12
  -3  11 -11   72.31    2.31
  -3 -11 -11   72.60    2.11
  -3  11 -12   14.93    0.95
  -3 -11 -12   17.14    0.96
  -3 -11 -12   15.15    1.08
  -3 -11 -12   16.01    1.12
  -3  11 -12   15.55    1.15
  -3 -11 -12   14.98    1.09
  -3 -11 -13    7.07    0.86
  -3  11 -13    6.86    0.70
  -3 -11 -13    6.78    0.69
  -3  11 -13    5.70    0.82
  -3 -11 -13    6.44    0.85
  -3 -11 -13    7.48    0.82
  -3 -11 -14   16.06    0.98
  -3  11 -14   15.73    1.03
  -3 -11 -14   17.19    0.81
  -3 -11 -14   18.07    1.02
  -3 -11 -14   16.54    0.97
  -3 -11 -15   20.16    0.97
  -3  11 -15   19.10    0.98
  -3 -11 -15   18.30    0.95
  -3 -11 -15   20.02    0.95
  -3 -11 -16   16.83    0.79
  -3 -11 -16   17.77    0.83
  -3 -11 -16   17.07    0.77
  -3  12  15    8.15    0.67
  -3 -12  15    6.56    0.52
  -3 -12  14    2.58    0.50
  -3  12  14    2.07    0.57
  -3 -12  14    2.30    0.40
  -3 -12  13    5.01    0.61
  -3 -12  13    5.08    0.58
  -3  12  13    5.32    0.74
  -3  12  12    0.05    0.44
  -3 -12  12    0.24    0.47
  -3  12  12    0.69    0.66
  -3 -12  12    0.73    0.53
  -3 -12  11    0.45    0.51
  -3  12  11    1.47    0.75
  -3 -12  11    0.73    0.56
  -3 -12  10   19.92    1.08
  -3 -12  10   18.93    1.08
  -3  12  10   22.01    1.36
  -3 -12  10   21.21    1.09
  -3 -12   9   -0.37    0.66
  -3 -12   9    0.79    0.67
  -3 -12   8    1.73    0.69
  -3  12   8    1.44    0.87
  -3 -12   8    1.90    0.73
  -3 -12   7   18.75    1.18
  -3 -12   7   19.28    1.23
  -3  12   7   18.49    1.39
  -3  12   6    3.05    0.81
  -3 -12   6    3.05    0.85
  -3 -12   6    2.44    0.86
  -3  12   6    2.94    0.98
  -3  12   5    7.91    1.09
  -3  12   5    8.15    1.11
  -3 -12   5    8.38    0.83
  -3 -12   5    9.05    1.02
  -3 -12   5   12.10    1.31
  -3  12   5    8.40    0.97
  -3  12   4   69.34    2.43
  -3  12   4   71.47    2.48
  -3 -12   4   71.25    2.06
  -3  12   4   73.45    2.29
  -3 -12   4   72.10    2.24
  -3 -12   4   73.77    2.22
  -3  12   3   32.66    1.65
  -3 -12   3   34.49    1.48
  -3 -12   3   32.11    1.61
  -3  12   3   32.38    1.74
  -3  12   3   32.23    1.78
  -3  12   2    4.94    0.96
  -3 -12   2    4.77    0.81
  -3 -12   2    4.57    0.98
  -3  12   2    4.26    1.03
  -3  12   2    2.58    0.92
  -3  12   1   39.84    1.81
  -3 -12   1   42.06    1.71
  -3 -12   1   38.85    1.78
  -3  12   1   38.32    1.88
  -3  12   1   38.80    1.93
  -3  12   0    4.57    0.93
  -3  12   0    3.13    0.98
  -3  12   0    3.53    1.05
  -3 -12   0    3.07    0.79
  -3 -12   0    3.04    0.97
  -3  12  -1  195.28    3.93
  -3 -12  -1  196.65    3.87
  -3  12  -1  196.25    4.09
  -3  12  -1  202.26    4.17
  -3 -12  -1  195.77    3.77
  -3  12  -2    0.44    0.78
  -3  12  -2   -0.74    0.90
  -3  12  -2   -0.35    0.92
  -3 -12  -2   -0.02    0.72
  -3 -12  -2    0.49    0.80
  -3  12  -3   40.18    1.80
  -3  12  -3   42.10    1.93
  -3 -12  -3   41.04    1.71
  -3 -12  -3   39.04    1.72
  -3  12  -4    1.59    0.79
  -3 -12  -4    0.23    0.79
  -3 -12  -4    0.99    0.72
  -3  12  -4    0.13    0.92
  -3  12  -5   -0.12    0.89
  -3  12  -5    0.71    0.74
  -3 -12  -5    1.95    0.86
  -3 -12  -5    0.43    0.81
  -3 -12  -5    0.07    0.69
  -3  12  -6   23.30    1.36
  -3 -12  -6   25.87    1.42
  -3 -12  -6   24.27    1.39
  -3 -12  -6   24.17    1.34
  -3  12  -7   16.25    1.21
  -3 -12  -7   18.75    1.25
  -3 -12  -7   16.74    1.19
  -3 -12  -7   17.42    1.15
  -3  12  -8    3.15    0.85
  -3 -12  -8    2.22    0.78
  -3 -12  -8    1.17    0.74
  -3 -12  -8    1.45    0.71
  -3 -12  -9    3.52    0.76
  -3  12  -9    4.21    0.67
  -3  12  -9    3.41    0.76
  -3 -12  -9    3.78    0.77
  -3 -12  -9    4.49    0.71
  -3  12 -10    8.65    0.75
  -3  12 -10    9.84    0.92
  -3 -12 -10   10.88    0.93
  -3 -12 -10    9.73    0.91
  -3 -12 -10    8.43    0.80
  -3 -12 -11    1.36    0.64
  -3  12 -11    1.71    0.46
  -3 -12 -11    1.44    0.55
  -3 -12 -11    1.86    0.69
  -3  12 -11    1.07    0.62
  -3 -12 -12   19.58    0.96
  -3 -12 -12   17.76    0.98
  -3 -12 -12   18.50    0.94
  -3  12 -12   19.09    1.01
  -3 -12 -13    0.54    0.42
  -3 -12 -13    1.10    0.50
  -3  12 -13   -0.02    0.48
  -3 -12 -13   -0.27    0.48
  -3  12 -14    1.28    0.41
  -3 -12 -14    0.73    0.40
  -3 -12 -14    1.02    0.39
  -3  13  12    9.11    0.67
  -3  13  11    1.03    0.51
  -3  13  11    0.86    0.48
  -3 -13  11    0.41    0.34
  -3 -13  10   10.19    0.64
  -3 -13  10   10.05    0.61
  -3  13  10   10.57    0.83
  -3  13  10   10.77    0.78
  -3  13   9    0.32    0.40
  -3 -13   9    0.27    0.53
  -3 -13   9    0.85    0.39
  -3 -13   9    0.54    0.44
  -3  13   9    0.53    0.59
  -3  13   9    1.55    0.61
  -3  13   8   13.50    0.79
  -3 -13   8   14.27    0.87
  -3 -13   8   13.64    0.75
  -3 -13   8   14.65    0.81
  -3  13   8   15.76    1.05
  -3  13   8   15.10    1.01
  -3 -13   7    0.16    0.38
  -3 -13   7    1.61    0.63
  -3 -13   7    1.60    0.61
  -3  13   7    1.11    0.50
  -3  13   7   -0.16    0.68
  -3  13   7    2.01    0.71
  -3 -13   6    0.88    0.57
  -3 -13   6    1.06    0.57
  -3  13   6    0.83    0.55
  -3  13   6    0.82    0.65
  -3  13   6    0.90    0.63
  -3 -13   5    1.84    0.63
  -3 -13   5    1.47    0.64
  -3  13   5    1.83    0.59
  -3  13   5    0.35    0.70
  -3  13   5    1.06    0.71
  -3  13   4   62.84    1.85
  -3 -13   4   64.71    1.84
  -3 -13   4   69.55    1.86
  -3  13   4   66.38    2.10
  -3  13   4   67.54    2.04
  -3  13   3    2.96    0.83
  -3  13   3    2.02    0.76
  -3 -13   3    1.96    0.57
  -3  13   3    1.89    0.62
  -3 -13   3    3.83    0.76
  -3 -13   3    2.73    0.70
  -3  13   2    5.22    0.89
  -3  13   2    4.04    0.84
  -3 -13   2    3.85    0.64
  -3  13   2    5.10    0.79
  -3 -13   2    4.48    0.81
  -3 -13   2    4.89    0.81
  -3  13   1  111.24    2.73
  -3  13   1  109.90    2.66
  -3 -13   1  110.54    2.42
  -3  13   1  109.97    2.52
  -3 -13   1  112.57    2.50
  -3 -13   1  111.16    2.47
  -3  13   0   36.23    1.50
  -3 -13   0   38.03    1.46
  -3 -13   0   37.21    1.49
  -3  13   0   35.47    1.62
  -3  13  -1   37.03    1.52
  -3 -13  -1   41.06    1.51
  -3 -13  -1   40.37    1.52
  -3  13  -1   37.30    1.61
  -3  13  -2    1.76    0.67
  -3 -13  -2    2.25    0.63
  -3 -13  -2   -0.39    0.74
  -3  13  -2    0.10    0.76
  -3 -13  -3   18.36    1.10
  -3  13  -3   17.69    1.12
  -3 -13  -3   19.23    1.08
  -3 -13  -4   18.80    1.09
  -3  13  -4   17.90    1.08
  -3 -13  -4   17.14    1.04
  -3  13  -5   12.95    1.01
  -3 -13  -5   11.25    0.89
  -3 -13  -5   12.49    0.93
  -3 -13  -6   -0.86    0.56
  -3  13  -6    0.38    0.60
  -3 -13  -7    2.66    0.59
  -3 -13  -7    0.98    0.57
  -3  13  -7    2.38    0.66
  -3  13  -7    2.62    0.55
  -3 -13  -8    3.66    0.59
  -3 -13  -8    3.78    0.64
  -3  13  -8    4.34    0.66
  -3  13  -8    3.73    0.50
  -3  13  -9    6.43    0.71
  -3 -13  -9    6.99    0.69
  -3 -13  -9    6.69    0.63
  -3  13 -10    5.53    0.59
  -3 -13 -10    5.85    0.59
  -3 -13 -10    5.51    0.56
  -3 -13 -11    6.90    0.51
  -3  13 -11    8.72    0.59
  -3  14   8    3.86    0.50
  -3  14   7    8.65    0.65
  -3 -14   6    0.02    0.40
  -3  14   6    0.84    0.48
  -3  14   6    1.50    0.42
  -3 -14   5   -1.42    0.45
  -3  14   5    0.10    0.42
  -3  14   4    0.10    0.33
  -3 -14   4    0.82    0.45
  -3 -14   4    1.20    0.43
  -3  14   4    0.02    0.45
  -3  14   3    0.16    0.38
  -3 -14   3   -0.30    0.47
  -3 -14   3    0.17    0.43
  -3  14   3    0.68    0.48
  -3  14   2    6.07    0.56
  -3 -14   2    6.29    0.61
  -3  14   2    6.89    0.69
  -3 -14   2    4.71    0.53
  -3 -14   1    7.15    0.61
  -3 -14   1    7.43    0.66
  -3 -14   0   64.86    1.51
  -3 -14   0   65.36    1.49
  -3 -14   0   68.96    1.58
  -3 -14  -1   73.21    1.63
  -3 -14  -1   73.94    1.58
  -3 -14  -2   36.28    1.15
  -3 -14  -2   37.74    1.13
  -3  14  -3    0.92    0.46
  -3 -14  -3   -0.70    0.42
  -3 -14  -3    0.57    0.46
  -3 -14  -3    0.36    0.44
  -3 -14  -4    0.27    0.37
  -3  14  -4    0.62    0.36
  -3 -14  -4    0.09    0.43
  -3  14  -4    0.91    0.49
  -3 -14  -5    4.35    0.49
  -3 -14  -5    3.91    0.48
  -3  14  -5    4.62    0.54
  -3 -14  -6    8.83    0.57
  -3 -14  -6    6.81    0.53
  -3  14  -6    7.76    0.58
  -4   0  25    0.75    0.37
  -4   0  24   15.67    0.85
  -4   0  24   14.11    0.65
  -4   0  24   16.24    0.89
  -4   0  24   15.36    0.69
  -4   0  23    0.57    0.46
   4   0 -23   -0.49    0.33
  -4   0  23    0.72    0.58
  -4   0  23    0.41    0.53
  -4   0  22    8.15    0.78
  -4   0  22    7.93    0.81
   4   0 -22    8.73    0.68
  -4   0  22    9.13    0.92
  -4   0  22    7.63    0.87
  -4   0  21    0.34    0.54
  -4   0  21    0.19    0.62
  -4   0  21    0.99    0.70
   4   0 -21   -0.01    0.44
  -4   0  21   -0.31    0.68
   4   0 -20   64.70    1.91
  -4   0  20   69.92    2.35
  -4   0  20   67.56    2.11
  -4   0  20   67.81    2.19
  -4   0  20   66.78    2.30
  -4   0  19    0.65    0.72
  -4   0  19   -0.62    0.87
  -4   0  19    1.31    0.84
   4   0 -19    0.30    0.52
  -4   0  19   -0.04    0.78
  -4   0  18    9.35    1.03
  -4   0  18    8.16    1.10
  -4   0  18    7.85    1.09
  -4   0  18    8.62    1.11
   4   0 -18    7.87    0.83
  -4   0  18   10.02    1.14
  -4   0  17    0.29    0.83
  -4   0  17    0.78    0.91
  -4   0  17    0.25    0.74
  -4   0  17    0.43    0.79
  -4   0  17   -0.17    0.85
  -4   0  16   19.94    1.53
  -4   0  16   17.40    1.42
  -4   0  16   19.46    1.53
  -4   0  16   21.52    1.53
  -4   0  16   20.58    1.51
  -4   0  15    0.33    0.81
  -4   0  15   -0.50    0.82
  -4   0  15   -0.26    0.77
  -4   0  15   -0.76    0.89
  -4   0  15   -0.63    0.82
  -4   0  14   67.15    2.57
  -4   0  14   67.14    2.50
  -4   0  14   66.06    2.48
  -4   0  14   67.22    2.51
  -4   0  14   66.83    2.51
  -4   0  14   64.56    2.16
  -4   0  13    1.22    0.84
  -4   0  13    0.68    0.82
  -4   0  13   -0.95    0.86
  -4   0  13   -0.53    0.85
  -4   0  13    0.13    0.74
  -4   0  12  107.21    3.13
  -4   0  12  105.76    3.12
  -4   0  12  108.80    3.16
  -4   0  12  109.45    3.14
  -4   0  12  108.02    3.11
  -4   0  11    1.26    0.83
  -4   0  11    1.53    0.85
  -4   0  11   -0.68    0.86
  -4   0  11   -1.07    0.84
  -4   0  11   -0.85    0.77
  -4   0  10    1.39    0.78
  -4   0  10    1.09    0.76
  -4   0  10    0.53    0.73
  -4   0  10    0.11    0.78
  -4   0  10    0.77    0.64
  -4   0   9    1.29    0.79
  -4   0   9   -0.91    0.86
  -4   0   9   -1.09    0.81
  -4   0   9    0.29    0.72
  -4   0   9    0.60    0.65
  -4   0   8  114.39    3.12
  -4   0   8  118.75    3.09
  -4   0   8  118.53    3.12
   4   0  -8  117.43    5.74
  -4   0   7   -1.37    0.86
  -4   0   7    0.30    0.62
  -4   0   7    1.16    0.73
   4   0  -7   -1.58    1.57
  -4   0   6    5.69    0.80
   4   0  -6    5.59    1.19
  -4   0   6    6.57    0.90
   4   0  -5   -0.16    1.05
  -4   0   5    1.25    0.91
   4   0  -4   50.65    3.43
  -4   0   4   47.01    3.52
   4   0  -3   -0.67    1.02
  -4   0   3   -0.15    1.18
   4   0  -2   83.74    4.31
  -4   0   2   80.11    4.33
   4   0  -1    0.33    0.97
   4   0   0   28.16    2.53
   4   0   1   -1.84    0.94
   4   0   2  117.70    4.89
   4   0   3    0.41    1.02
  -4   0  -3    0.36    1.19
  -4   0  -4   59.87    4.15
  -4   0  -5    1.48    0.80
  -4   0  -6    1.51    0.84
  -4   0  -6   -0.65    0.84
  -4   0  -7   -0.35    0.76
  -4   0  -7    0.25    0.76
  -4   0  -8   88.02    2.77
  -4   0  -8   85.03    2.64
  -4   0  -9    0.92    0.79
  -4   0  -9    0.51    0.82
  -4   0 -10   11.54    1.18
  -4   0 -10   12.47    1.26
  -4   0 -11   -0.32    0.78
  -4   0 -11   -0.39    0.91
  -4   0 -12   87.55    2.82
  -4   0 -12   88.45    2.64
  -4   0 -13    1.16    0.86
  -4   0 -13    1.49    0.97
  -4   0 -14  148.90    3.69
  -4   0 -15   -0.92    0.86
  -4   0 -16   11.39    1.13
  -4   0 -17   -0.78    0.83
  -4   0 -18   39.94    1.71
  -4   0 -18   39.07    1.67
  -4   0 -19   -0.39    0.70
  -4   0 -19   -0.19    0.63
  -4   0 -20   48.75    1.68
  -4   0 -20   50.80    1.63
  -4   0 -21    0.01    0.54
  -4   0 -21    0.82    0.50
  -4   0 -22    0.21    0.47
  -4   0 -23    0.29    0.37
  -4   1  25    0.04    0.32
  -4  -1  25    0.71    0.32
  -4  -1  24   54.83    1.49
  -4   1  24   52.44    1.21
  -4  -1  24   51.16    1.17
  -4  -1  24   54.47    1.25
  -4   1  24   52.81    1.18
  -4   1  24   55.73    1.50
  -4  -1  24   54.53    1.46
  -4   1  23    1.30    0.58
  -4  -1  23    1.76    0.61
   4   1 -23    1.82    0.41
  -4  -1  23    0.98    0.52
  -4   1  23    2.78    0.60
  -4  -1  23    2.55    0.51
  -4   1  23    1.76    0.50
  -4   1  23    2.15    0.48
  -4   1  22   56.27    1.87
  -4  -1  22   54.55    1.80
  -4  -1  22   54.51    1.63
  -4   1  22   54.65    1.65
  -4  -1  22   54.55    1.68
  -4   1  22   53.56    1.81
  -4  -1  22   56.76    1.86
   4   1 -22   52.30    1.52
  -4   1  21   33.27    1.58
  -4  -1  21   32.07    1.52
   4   1 -21   30.48    1.29
  -4   1  21   32.55    1.45
  -4  -1  21   32.18    1.41
  -4  -1  21   32.31    1.44
  -4   1  21   33.12    1.58
  -4  -1  21   31.07    1.50
  -4  -1  20    7.82    0.93
  -4   1  20    7.02    0.86
  -4  -1  20    7.99    0.90
  -4   1  20    7.45    1.07
  -4  -1  20    5.95    0.93
  -4   1  20    8.61    0.94
  -4  -1  20    8.09    0.95
[truncated: 105,025 more chars]
